# Supplementary material for: N6‐methyladenosine regulatory machinery in plants: composition, function and evolution
Source: Plant Biotechnol J. 2019 May 21;17(7):1194–208. doi: 10.1111/pbi.13149 (PMC6576107; doi:10.1111/pbi.13149)
Supplement: Supplementary file 8 — Table S1 Accession numbers, name codes and amino acid sequences of m6A writers from plant species. [file PBI-17-1194-s004.xlsx]

## Sheet:  m6A writers 
Table S1. Accession numbers, name codes and amino acid sequences of m6A writers from plant species.
Species name	Accession numbers	Name codes	Amino acid sequences
Arabidopsis thaliana	AT4G10760	AtMTA	METESDDATITVVKDMRVRLENRIRTQHDAHLDLLSSLQSIVPDIVPSLDLSLKLISSFTNRPFVATPPLPEPKVEKKHHPIVKLGTQLQQLHGHDSKSMLVDSNQRDAEADGSSGSPMALVRAMVAECLLQRVPFSPTDSSTVLRKLENDQNARPAEKAALRDLGGECGPILAVETALKSMAEENGSVELEEFEVSGKPRIMVLAIDRTRLLKELPESFQGNNESNRVVETPNSIENATVSGGGFGVSGSGNFPRPEMWGGDPNMGFRPMMNAPRGMQMMGMHHPMGIMGRPPPFPLPLPLPVPSNQKLRSEEEDLKDVEALLSKKSFKEKQQSRTGEELLDLIHRPTAKEAATAAKFKSKGGSQVKYYCRYLTKEDCRLQSGSHIACNKRHFRRLIA…
	AT4G09980	AtMTB	MKKKQEESSLEKLSTWYQDGEQDGGDRSEKRRMSLKASDFESSSRSGGSKSKEDNKSVVDVEHQDRDSKRERDGRERTHGSSSDSSKRKRWDEAGGLVNDGDHKSSKLSDSRHDSGGERVSVSNEHGESRRDLKSDRSLKTSSRDEKSKSRGVKDDDRGSPLKKTSGKDGSEVVREVGRSNRSKTPDADYEKEKYSRKDERSRGRDDGWSDRDRDQEGLKDNWKRRHSSSGDKDQKDGDLLYDRGREREFPRQGRERSEGERSHGRLGGRKDGNRGEAVKALSSGGVSNENYDVIEIQTKPHDYVRGESGPNFARMTESGQQPPKKPSNNEEEWAHNQEGRQRSETFGFGSYGEDSRDEAGEASSDYSGAKARNQRGSTPGRTNFVQTPNRGYQTPQGT…
	AT1G19340	AtMTC	MAKTDKLAQFLDSGIYESDEFNWFFLDTVRITNRSYTRFKVSPSAYYSRFFNSKQLNQHSSESNPKKRKRKQKNSSFHLPSVGEQASNLRHQEARLFLSKAHESFLKEIELLSLTKGLSDDNDDDDSSLLNKCCDDEVSFIELGGVWQAPFYEITLSFNLHCDNEGESCNEQRVFQVFNNLVVNEIGEEVEAEFSNRRYIMPRNSCFYMSDLHHIRNLVPAKSEEGYNLIVIDPPWENASAHQKSKYPTLPNQYFLSLPIKQLAHAEGALVALWVTNREKLLSFVEKELFPAWGIKYVATMYWLKVKPDGTLICDLDLVHHKPYEYLLLGYHFTELAGSEKRSDFKLLDKNQIIMSIPGDFSRKPPIGDILLKHTPGSQPARCLELFAREMAAGWTSWG…
	AT3G54170	AtFIP37	MEFSSQDDDFGGDDSAANATRASGNRRSFGDLEDDEDDIFGSTTVAPGVRTGMILSLRGSLKNCKDDLASCQNELESAKTEIQKWKSAFQNESFVPAGKSPEPRFLIDYIQNLKSSEKSLKEQLEIAKRKEASCIVQYAKREQEMAELKSAVRDLKSQLKPASMQARRLLLDPAIHEEFSRLKNLVEEKDKKIKELQDNIAAVTFTPQSKNGKMLMAKCRTLQEENEEIGHQAAEGKIHELAIKLAMQKSQNAELRSQFEGLYKHMEELTNDVERSNETVIILQEKLEEKEKEIERVKKGLEIVSELVGDKKDEVDEIDEDAKEEIAGGE
	AT3G05680	AtVIR	MVRSEPCVLFAQTFVHPQLDEYVDEVIFAEPVIITACEFLEQNASSSSQAVSLVGATSPPSFALEVFVRCEGESKFKRLCNPFLYTPSAPYPLEVEAVVTNHLVVRGSYRSLSLIVYGNIVKDLGQYNIILEGRSVTDIVSSTEGNLEDLPLVLHSVNRTIEECLSSLDIVSLPLAAVDLPVEVKRLLQLLLKIFDKLATNDVVNKFVDTVVSGVSSYVTDNVDFFLKNKNCSAVTSSLDSGLFHDIVDRVKEDILDLNEIQESDVALGLFSFLESETYLATSQQLVVMLSPYIQFERDSLCTVLPKLSKGKATLLGLSLAFLLCSGREGCLQFVNSGGMDQLVYLFGHDGQNSTTITLLLLGVVEQATRHSVGCEGFLGWWPREDGSIPSGKSEGYCL…
	AT5G01160	AtHAKAI	MLQIRLRRDSPTETGNGARPSPTETVTVACPDHLVLADLPVAKGIGSVTPTTVIKPVGRRSRRQLGERVHFCVRCDFPIAIYGRLIPCDHAFCLECARSDSICYLCDERIQKIQTIKMMEGIFICAAPHCLRSFLKKLDFEAHVHDLHGSLLQADAEKEDGNQSDVQSTMQQSSASESTLRAPLRSQLQQSRELNRSASFAKSQSGFSQVQNYPPDSDNSRPPGFETASPKPGIRFPDYPQPMNLMQPPSLPVPMNQNPGLPQQFGFPSYPTTESGSSQQFFNGAQYEMTRTESGGSEQSSLLGYPPPSPMTNLNFQGSYPPPSWNPGMAPPHTTQQVNRGRDGQSFGWPQENRDGFGQE
Cicer arietinum	XP_004496538	CaMTA	MDSIEKRDEEDWEFTDKRKQRSRKYSNGDDGEGEAEGDGSDGSGRRKRSAKSEVDDYDSRSKAAKKRQEESTLEKLSSWYEDGELDVGDKMGRNVHRVKEDYRYSDKGESGRDKSRGASEQVKSSRRKWDEVDIVSVKREKESVSEKGELKSVSNSKVSDGKRSESRERSGSVRNEHGESKASGSGDSKVVVKSGGKEDRRNDAERGKSKGKVEVSDERVEKPRRHRTPTGFDVAETWERPGNVDEEGSVRVKDKTVRETGNSARSRTPERSGKRHKDSENSEMDYERSGSFKRKELESDGYNKDDRSKGKDETWSDRRNDRESSKENWKRRQGSNVDRDSKNEDGGFDPNREWELPRHGYDRMDNERPHGRPGGRKDVLRGEAVKTTTKFGISNDNYD…
	XP_004499129	CaMTB	MDESQKLPLFHESGIYHFNDSNAVFIDPVRVLNRSYNRFTVSPSTYYPRFFQTLTPNPVPITVSSSPTKRKRKKPKRTPKEPPPLNDRELIALQRHQELRPLLLKAHECLLKSNELLDAIRTLRSGSDSYCLKEECEGGEQCFVELGWQSPDLVVTLNVRLCDTDNDSHDRTQNNLEDFSDSPSVQCCEQRILPAFNNLVVNDTEDDAVAEIMNNRYIMPQESCFYMSDLGQIRNLIPAHTDCGFNLIMVDPPWENASAYQKSRYPTLPNRYFLSLPIKQLTHTEGALVALWVTNREKLRSFVEKELFAAWGVSYAASFHWLKVKANGSWISDLDLFHHRPYESLILGYSPGKVKNSDDHSKFKPVKEDRVIMSIPGDYSRKPPIADLLQEYVPGVKPP…
	XP_004503410	CaMTC	METQSDENINSIKDIRQQLEARIESQHKSHIDMLSSVQSIFPNLVSSLDLSLKVLSSFNHRPFSPTPPLPPPPPLPNFKSSQQQLPPTPPSSSNNNNTNSQNPNPNSSLVTTNPQSEKVISPLSIVRSMVAVCLLGRVPFSPIDSSTVLRKLENDQTVTQQDKAALQELGGDSGAAILAVEIALRSMADDNGAVELEEFVVSGKSRIMVLNIDRIRLLKELPETAQQKQELESGFGDGNSNQNQQQIGIGSNANVNGAMTAMGRPVLRPMSDMWMPHGDPHMSGLQPMFSGGGRGAPRLTGMLATHRGIGIPSMHRLPMGQNASGSSSVNVMQQKPKTLEEDMKDLVALLNKKSFREMQKSKTGEELLDLIHRPTARETAVAAKFKTKGGSQVRQYCDL…
	NP_001287928	CaFIP37-1	MASSSGTSSGSTLLQNSGSEEDLQVLMDQRKRKRMISNRESARRSRMRKQKHLDDLVSQVAKLRKENQEILTSVNITTQRCLSVEAENSVLRAQMTELSNRLESLNEIVGVFNASNGVFGTASTTFVEPNNSFFFNPLNMSYLMNQPIMASADILQY
	XP_004501891	CaFIP37-2	MASPARFDDDFDFGGEFGGRRSGNKRPSLDYDDEDYDNDPFAPKKAKSKVEETASGVTTGMILSLRESLQECKDQLATCQNELEAAKSEIQSWHSSLQNEPVVRTGDTPEPKMLIIYLQALKSSEESLRDQLEKAKKKEAAFIVTFAKREQEIAELKSAVRDLKVQLKPPSMQARRLLLDPAVHEEFTRLKNLVEEKDKKVKELQDNISAVTFTSQSKMGKMLMAKCRTLQEENEEIGNQASEGKIHELTMKLALQKSQNAQLRSQFEGLQKHMEGLTNDVERSNETVLMLQDKLEEKDQEIQRLKNELQQKNLTEDGRNDAAANRSDSDKIVTEEDAN
	XP_004506410	CaFIP37-3	MEVMVKKYQSKFRQVREEMNRWDELQSRLISQFRNASHILDRLQVLQKSNNYGILRCVSGVKDALLEKQISSLNTILVSMRKTLEELHSIVLSLEKIHRDGRQLVKGSSSRPSVKQLQQRIGVKPRLIDCLDGLLFLHEIYSSEYLLKSSVVSALSAMVLMPSPSDLGSLQQFLVDQPNLPTEEVQFVLDTIFAEELC
	XP_012567402	CaFIP37-4	MASPTHFDDQEFDFGGGFSGTRSDTIGNKRSSPEFDDGDFDNDRFGKKKAKSQAEEEAASGVTTGMILSLRESLQDCKDMLASCLNELDDANSEIQKWRSSFQNEPFIPAGTTPVPKLVINYLQALKSSEESLGDQLEKAKKKEASFIVTFAKREQEIAELKSAVRDLKAQLKPASMQARRFLLDPALHEEFTRLKNLVAEKDKRVKELQDNIAAVNFTAQSKMGRLLMAKCKTLQEENEEIGNQASEGKIHELAMKLSLQKYQNAELRNEFEGLQKHMDGLTNDVERSNEMVFILQDKLDEKDQEIQRLKDELQQKSFAENRGCI
	XP_004497651	CaVIR1	MGRPEPCVLFSQTFVHSHLDEYVDEVVFNEPIVITACEFLEQSATSVAQAVPLVGATSPPSFAIEVFVHCEGETRFRRLCQPFLYSQSSSNVLEVEAVVTSHLVVRGSYRSLSMLIYGNTAEDLGQFNIEFDDNALTDLVDSTEGRLEDLPLALHSTNFMEDSRFSLSVLSIPVAAADISLEVKLFLQLMLKILEFSELGNDGPIGDDGHKVVSTVVSAISSYISGDICESISGSLKRAEKFEELHNVVNEARKELLEVYRVFRQKFGSESSECSSEGNYSELEAEILDSKTLVDMFNQINHFRRQSSYIGDHFLSRSEHALLGLSMAYLLCSGRQSCFQFVNGGGMQQIAMFFSKDWQNSTTIMLLLLGVVERATRYSVGCEGFLGWWPREDESIPSG…
	XP_012570385	CaVIR2	MGRPEPCVLFSQTFVHSHLDEYVDEVVFNEPIVITACEFLEQSATSVAQAVPLVGATSPPSFAIEVFVHCEGETRFRRLCQPFLYSQSSSNVLEVEAVVTSHLVVRGSYRSLSMLIYGNTAEDLGQFNIEFDDNALTDLVDSTEGRLEDLPLALHSTNFMEDSRFSLSVLSIPVAAADISLEVKLFLQLMLKILEFSELGNDGPIGDDGHKVVSTVVSAISSYISGDICESISGSLKRAEKFEELHNVVNEARKELLEVYRVFRQKFGSESSECSSEGNYSELEAEILDSKTLVDMFNQINHFRRQSSYIGDHFLSRSEHALLGLSMAYLLCSGRQSCFQFVNGGGMQQIAMFFSKDWQNSTTIMLLLLGVVERATRYSVGCEGFLGWWPREDESIPSG…
	XP_012574842	CaVIR3	MDQKKGLLLSIYIENLHYYLATLHCNPPRSDIAYTNSYMFLGLGLFIILSSQVLAQDPQLPPPPPPPPPTIIFILNPMATPMATVDSYAGLMHEVTLLEAEADRMTFRANLIKKNVAKSIHQSRKFLNHIFDEEDKVSKSNEEDKVSLTDKEDKVFKNDNEEKISNNEEKNKVFKNEAEEKILKSDKEDKVFKNDNKNKITN
	XP_004514488	CaHAKAI	MLQIRLSKTPASEGSAGVKQSPVETVTVACPDHLVLADLPVAKGIGTATSASLVRTLGRRSRRQLGERVHFCVRCDFPIAIYGRLSPCEHAFCLDCARSDSLCYLCDERIQKIQTIKMMEGILICAAPHCLKTFLKKADFESHIQDSHANLVRTNADKEDGNESEAQSVRQPTASDSTARGPQRQVFSPGPNSQQHDQEDRTRRQPGRDQAPSRPTMQQKPQFFGQQHHPSDSMSGSVGGIQQGFHQQSFDMQHPPQQEPSQFSDRQQPVGPDASFSEYPTMHPSQPSNVPPHSNPMLNPPVPFGYPPYQQDRAQPFYAAPYDMPRQDSASDIGGDPNSLMGFQQGGPNAQNFQGNYPQPWNAGAAGVPFEQSQGGSGMVVDPRDTKGVLAPQPMPLPP…
Vitis vinifera	VIT_16s0050g00820	VvMTA	MDSPERRSYGKRDTEDNSDVKSERARDDEEWEDSDKRKHRSSKSKKPSNGEETEGSGGGRRRTSGERNESRKRSGGSRAGSDEDDHEIKKDSRSKQMKKKQEESALEKLSSWYQDGELENKQDGGDKAGSRGHGRADEGERRKMASKFADHEGSQRSKSKEEKSRDGELEKVMERDSRHSDRKETNREKGHGSSDQVRNPRRRWDDADSVVKGEESNYEKADLRSGKASDPKNEGAKERNASARTEPTESKNRGIDSNSDKGVKSSNKEERRNDAERSKCKNRAEAPEEDNKASPLAREDRSGREKNEKHRQQRTPTGRDVAENRERSFNTDEDGSVWMRDKSGREVGHSNRSRTPERSGRRHQGSENYETDYERSVGLKRKELEKDGYRDDRSKGRED…
	VIT_18s0001g11990	VvMTB	MGPAQQILENLSAQRKRRWAVKMAVAETSDRLSAFLSSGIYRLESCNAVFIDPVRVLNRSYSRFRVSPSMYYSRFFDSKHEDQESRFSSNSRKRKRKEKQPHALNERERSADERHQEARPLLLKAHESLLEATDLLSVICNLRNDVCSLTESEESLPIVEQSFVELGRVWQAPLYEIILHFHQHCNPSGDGSSPLIRYKEERVIPIFNNLVVNETSDNVEAEFLNSRYVIPRESCFYMSDLRQIHNLIPAESDCGFSLIVVDPPWENKSASQKLVYSTLPNRYFLSLPIKKLTHTEGALIALWVTNREKLRGFVEKELFPAWGVSYAATFYWLKVKSDGSLISDLDLFHHRPYECLLLGYCHGEGMDSEYQSRLKPLQDNQVIISIPGDYSRKPPIGEL…
	VIT_02s0025g02400	VvMTC	METQSDGKEDTVVSIKDKRQRLETRIGAQHNTQLDLLASLQTLVPDIVSSLDLSLKVVCSFNGRPFFSTPLAPPSTNPNSKVSVQSTRISSPETARRGGSVEPKPAVSNDVSGDGAEKFTIDESGSPLSVVRSMVAVCLLERVPFTAIDSSAVLRKLENDTSATAAEKAALREMGGESGAILAVEMALRSMAEDNGGVELEEFVMSGKSRVMVLGIDRTRLVKELPESAQYQQQQESSSDGNQNQSLQRGGGGDVNSGGFGMGGPIPRPMPDMWMGPGDAHLSGLPPMFPGAGGPGPMLGPRGGPRVMGSSMMGMPRGMGVPPLHRPPLGPNMGMSGPNATPMKPRTEEDDLKDLEALLNKKSFREMQKSKTGEELLDLIHRPTARETAVAAKFKTKGG…
	VIT_17s0000g08940	VvFIP37	MSMASLPHIDDDDDFGGDFSGGHNGRRSGNKRGFGDLEDDEDDIFSNKKGSFKLEETAPGVATGMILSLRESLQNCKDTLATCQTELEAARSEIQKWHSSFQNDSFIPAGTSLEPKLVVNYLQTLKSSEESLREQLEKAKKKEAAFIVTFAKREQEIAELKSAVRDLKAQLKPPSMQARRLLLDPAIHEEFTRLKNLVEEKEKKVKELQDNVAAVNFTPQSKMGKMLMAKCRTLQEENEEIGNIASEGKMHELTMKLALQKSQNAELRSQFEGLYKHMEGLTNDVEKSNEMVLILQEQLEEKDSELKRLKEELEQKTQMEAENNDSASDKKVSDDATIPVEDGN
	VIT_01s0026g00770	VvVIR	MEEDLVFWKEGRNGQFSVKKAYSLLVSPIAAVFPKSNVWVDRVPTKIVFFAWEAAWGKVLTLDRLQKRGATSPPSFALEVFVQSEGETRFRRLCQPFLYSHSSSNVLEVEAVVTNHLVVRGSYRSLSLVIYGNTAEDLGQYNIEFDLDSSLTNVVCSSEGKLDDLPPALHSKNLTIEESISSLKALSLPVAASDISIEIKQFLQLMFKILELTNLGDAVHKVLDTVVSAASSYSAHDLHYAAVNQKKFTQSTNNSNEESHFVLDAAKKELLDLYKTLQDESGNSSVELLEECSFLESEIDLASSKELMDMLIQHFLFKRNFLSVGHYHLSQKKKVILVLSVALFLCSAKESCFQFVNGGGMEQLACVFSDDLQNSTAITLMLLGVVEQATRYSIGCEGF…
	VIT_08s0007g01710	VvHAKAI	MLQIRLSRDPSLGSGSGSKPLPVETVTVACPDHLVLADLPVAKSLGSMTAASLVKTVGRRSRRQLGERVHFCVRCDFPIAIYGRLIPCEHAFCLDCARSDSICYLCDERIQKIQTIKMMEGIFICAAPHCLKSFLKRAEFESHIHESHADLLQPNAEKEDGNESEALSVKQSTVSDSTARAPSRPVFSPSSSSQLHDREDKARRQQPREQQPPSRPIIQPKPPPFFHPSELQPDNNRPPQGFDRPGLHRFHPQTFDNQGGLQQESAQFSDKQQGILSESPYAEYPPLHSHQPPNFAVPLNPNPLLTPPPFNYHHFPSEGAQTFYSSPHEMARPDSAPDVGTEQGSLLGFPPGPVGGVNFPESYPRPWNSGPVGVPFEGPTGGQPIPDGLGNASDPQGRG…
Solanum lycopersicum	Solyc 05g056210	SlMTA	MASPERRRSYLKQDDPNLKLEDDWEGDDKRKYRSSKSRPGNSEEAEGLDSNGRRRSTLERNESRKRSVGSSIADIDEDDYEAENDLRSKLTKKKQGENTLETLSNWYRDGELGGKYDNGDKTGDRGQILANEGVRRKSTSRFSDGDGSQTRNKGNNEKLHGGDSGNALERDSRHLERKDSTTERGHVLLDSLEESNRDKNGKYPESDERKIDCDRSKKGRSYAIEEDRGGAFSIRDDKLSIERFEEHRQRKGATSHDIAENRDRSAAAGDDGGSRVRERTRRELDSSDRSRTPEKDGRRHYNLESVEMEYEKRDTFRRKEQEKDGARDDKSKGRDDGRSDRNRFRDGSKDGWKRRQGNFVDKEIKEGETSYEHGREWEMPRRGWIDNERPRSGGRKDGN…
	Solyc04g079950	SlMTB	MEENQLMDSGVSQLNSNAFFIDPVRILNRSYTRFRVSPSTYYSRFFDSLNSAQSPKASEDFRKRKRKRKKKIQSLNEREQIADRRHQEVKPFLLKAHEALLEATDLLKVLRNLRNDGCAVGECKELSQETSELSFMELGGVWQAPLYEIVLNYQQDDKTLQNGGSPLAQSIEQRETPVFNNLVANEGSYDIEAEIFNHKYIIPKRSCFYMSDMQQIDSLIPAGSDCGFNLIVIDPPWENGSARQKVRYPTLPSRYFLSLPVKQLCHTAGALVALWVTNREKLRDFVENDLFPKWGVTYAASFYWLKVKANGMLTGELDLFHHRPYECLLLGYCDGKDTHSGNLTRSNPIPDNRVFISVPGDYSRKPPIGELLLDYVPGSMPARCIELFSREMIAGWTSW…
	Solyc 05g056220	SlMTC	MTSPERVRSYPKQDDTDLKLDDDWEGDDKRKCRSSNPRSGNSEEAEGLDSNGRRRSTVDRNESRKRSGGSSKTDIDEDDYEGNDLRSKLMKKKQGENTLETLSNWYRDGELGGKYDNGDRAGDRGQFLANESVRRKSTSRFSDGDGSQTRNQGKNEKLLGGDSENATERDSRRLERKDSTKEKDNVQLDSLKNSNGDKNNTYPESSEIKTDSDRSKKVRLYAIGEDNGGTSSIREDKLSLERVEEHRQIRSATTHHTAESHERSMVAGDDGGSLVRERKRREMDSSDRSRTPERSGRRRYDSESVEMEYEKRDTFRRKEQEKDGVRDDKSKGRDDGRSDRNRIRDGSKDGWKRRQGSFVDKEMKEGETPYEHGREWEIPRRGWIDNERPRSGGRKDGNR…
	Solyc 08g066730	SlMTD	METHADGTDEIAAVEELRQQHETRIQTLHNAQLELIASLQNIVPDIVSSLDLSLKTISAFNGKPFTPLPSPLPNAPNHNPNLLVPKINSCSGKRVSELSRSGSEKEKMVIDECGGPLSVVRAMVAVCLLERVPFTAIDSSTLLRKLENDQSHTAAEKAAIRELGGESGAIVAVEMALKSMAEDNGCVELENFVVSGKSRIMVLNIDRTRLLKELPESKQTEGSVGGGNRNNQEIMKRGIDNGGAFGMGRGMSEMWEHPHMQGMTAMFPGNMGGPRGGHRGMVGMMGMPRGVGVPPPMHRPPMGPNGQIGGGGNSIALKPRSEEDELKDLEKMLNKKSFKEMQKSKTGEELLDLIHRPTAKESAVAAKFKSKGGSQVKEYCSALTKEDCRRQAGSYIACD…
	Solyc03g112520.2	SlFIP37	MASHNHMDDDLDFGGDFAATGRSGTKRSFGDLDDDEDDIFGSKKGNLLKVEETAPGAATGMILSLRESLQDCKDNLASTQTELESAKSEILKWRSAFEKEPFIPPGMTPEPKFVVSYLQNLRSSEEALREQLERAKKKEAAFIVTFAKREQEIAELKSAVRDLRAQLKPPSMQARKLLLDPAIHEEFTRLKNLVEEKDKKVKELHDNIAAVNFTPQSKMGKMLMAKCRTLQEENEEIGNQANEGKIHELTMKLALQRSQNAELKSHFEGLCKQIEGLTNDVERSNEMVLILQDRVAEKDEEISKLNEELNEKNTIVEKTELTPDETTNDEEMTTTEAQAENE
	Solyc03g020020.2	SlVIR	MGRPEPHVIYSHTFNHPQLDEYVDEVLFAEPVVVSSCEIVEQNAPSACSSLKIVGATSPPSFALEVFVHCEGETRFRRLCQPFLYSHSSSNVLEVEAIVTNHLVVRGSYRSLTLVVYGNTTEDLGQFNIDVDLDGSLANTVSVVEGDLEDLPPALRPNNLSTEQTLSSLKSLSLKSIPLAVPLELRQLLQLTLRMLESPEFGVMKNKVLTSLLSVASIYATPCFPSTTTMHEQLGLDKLVFNQEAQFAIAEAKKELLEMYNSFIFQPGDRSVEFSTDAMLVESEIEDAAPKQLLDSLSHYFKFASSPDAASHREVSKRENMVLCLSLALLVSSARESCYHFVNSGGMEQLDYAFSSSLLNSSALKLLHLGVIEQATRHSVGCEGFLGWWPREGENIPSG…
	Solyc09g013120.2	SlHAKAI	MLQIRLSKPANESGGLPPETVTVACPDHLVIADLPVAKSLGTVNPASLPKTVGRRSRRQLADRVHFCICCDFPIAVYGRLSPCEHIFCLDCARTDSVCYLCDERIQKIQTIKMLEGVYICAAPHCFKSFLKETEFESHIHETHSDLLRLENDGNISEYASARKPAASESTVQAAPRPIFSPGSGSQAHDREDKGHHSQTRDQQLPRPFMQQKPPFTGSIQSQPLDQQFDSNPPPGFERNRLPQQGFDAQGSFPVHMPQPHGFAVPVSSNPGLAHQFGYPQFAPEGAQPFYGAASVEMPRLDSTPERGSEQGSLLGFPPGAAGNRNFPENYPRPWNMGQLAGQSNLPLPLSANRGLEGGQSSNSMDTRDSKGILMSQPASLQPPLPHHRSQLQRGGRNYS…
Brassica rapa	Bra035280,	BrMTA	MALVRAMVAECLLQRVPWSATDSSSVGRKLENDQNARPAEKAALRDLGGECGAIQAVETALKSIAEENGSVELEEFEVNGTARIMVLAIDRTRLLKELPESFNESGRVVEAPNNNNPTVSSGNGGFGGFGAGNFSRPEMPPPFPLPLPLPVPVNHKVRSEDDDLKDVEALLSKKSFKEKQQSRAGEELLDLIHRPTAKEAATAAKFKSKGGSQVKYYCRYLTKEDCRLQCGAHFACTKRHFRRLIASHTDVSLGDCSFLDTCRHMKTCKYVHYELDMADAMMAGPDKALKPLRADYCSEAELGEAQWINCDIRNFRMDILGTFGVVMADPPWDIHMELPYGTMADDEMRSLNVPSLQTDGLIFLWVTGRAMELGRECLEHWGYKRVEEIIWVKTNQLQR…
	Bra 037896	BrMTB	MKKKSEESSLEKLSTWYEDGEQEGGERSEKRRLSAKASELESSRSKIKEDNKALDDYHDRDSKSSDKRESGGRDRTHGSSSDSSKRRRWDEAAAAAPDSERGDHNKSSKVSDSVGNECGDGRKSERSMKSSSREEKGKTRGIKEDDRDSPLKKGEVGRSSRSKTPDRSGRRHQESEHSEADYDKDKYSRSRGRDEGWSDRDRDRDQEGWKRRHSSSSDKDQKDGDLHYDRGREREYPRQGRERSEGERSHGRLGGRKDGNRGEAVKALSSGGVSNENYDVIEIQTKPLDGVMNFAQQPPKKPDEDWGYNQENKTYGEDSRDEAGEASSDYSGAKARNQRGATPGRTNFMQTTPNRGGPQTPQGGMKGNRPARGGRGRGGGGGGRDNQQGAIQLPIMGPP…
	Bra 025732	BrMTC	MAKPDRLARFLDSGIHESEDSKWFFLDPVRIINRSYTRFRVSPCGYYSRCFNSKHLNPQQPNELTNTRKRKRNKQKDPSFHLPSAAEQASNLRHQEASLFISEAYESLLEETELLSLIKGLSSDDDGGLLRTKCCEDEVSFVELGGVWQAPLYEITLSCDDNKEKCSEERVFKVFNNLVVNETEEDIDAEFSNRRYIMPRKSCFYMSDLLHLRNLVPAKYEEGFNLIVIDPPWENASAHQKSKYPTLPNRYFLSLPVKQLTHAEGALVALWVTNREKLLNFVEKELFPAWGVKYAATMYWLKVKPDGTMICDLDLVHHKPYEYLILGYRFTELAESKHRSDFELLDKNKIIISIPGDFSRKPPIGEILKKHVPGSQPARCLELFAREMASGWTSWGNEP…
	Bra003174.1	BrFIP37-1	MTTFSTTNLQNCKDDLASSQVLLLMISLFLYFYFSQYHFFFFVSNDHPYGQNELESAKAEILKWKSAFQNESFIPAGKSPEPRFLIDYIQNLKSSERSLKEQLEIAKRKEASYIVQYAKREQEMAELKSAVRDLKSQLKPASMQNLVEEKDKKVKELQDSLTAFTFTPLSLKGKMLMEKCKTLQEENEEIGHQAAEGKIHELAMKLSMQKSQNAELRKQFEGLYKHMEELTNDVERSNETVIILQDKLEEKDKELERVKKGMEVVVSDVAEKKDDGEDKDPKYSALQTMFTSIQSER
	Bra 007052.1	BrFIP37-2	MPPPELQVSHIYRFMTLILLSPNLSAVTLTFFRITLTGSKRSFDDLEDDEDDIFGSKKGRTEVEEDAPGVTTGVILQLRESLKNCEDELASCQNELESAKTEINKWKSAFQNESFVPAGKSPEPRFLIDYIQNLKSSERSLKEQLEIAKRKEASCIVQYAKREQEMAELKSAVRDLKSQLKPASMQARRLLLDPAIHEEFSRLKNLVEEKDKKIKELQDSYTAVTFTPLGVKGRMLMEKCKTLQEENEEIGRQAAEGKIHELAMKLSVQKSQNAELRKQFEGLFKHMEGLINDAERSNETVIILQDKLEEKEKELERVKKGMEEEVVADDVGDEAHDDEDPKEIDGGE
	Bra001163.1	BrVIR	MVRSEPCVLFAQTFVHPQLDEYVDEVIFAEPVIITACEFLEQNASSSSQAVSLLGATSPPSFALEVFVRCEGESKFKRLCNPFLYTPSAPYPLEVEAVVTNHLVVRGSYRSLSLIVYGNIVKDLGQYNIILEGRSVTDIVNSTEGNLEDLPLVLHSVNRTIEECLSSLDIVSLPLAAVDVPVEVKRLLQLLVKVFDQLATDDVLNKFVDTVVSGVSSYVTDNVDFFLKNKNCTAVASSVDSGIFHDITDKVKKDILDLNEIQESDVPLGSSELLSFLESETNLATSQQLVDMLSPYIQFESDSLCTAFPQLSKGKATLLGLSLAFLLCSGREGCLHFVNSGGMDQLVFLFGHDVQNSTTITLLLLGVVEQATRHAVGCEGFLGWWPREDGSIPSGKSEG…
	Bra009629.1	BrHAKAI	MLQIRLRRDSPTDTSNGPRASPTDSVTVACPDHLVLADLPVAKGIGSVTPTTVIKPVGRRSRRQLGERVHFCVRCDFPIAIYGRLNPCDHAFCLECARSDSICYLCDERIQKIQTIKMMEGIFICAAPHCLRSFLKKPDFESHVHHLHSTLLQPDPDKDDANDSDFQTTKLQSSASESTLRGPLRSHQQPLLHRSASLSKPQLQSYPAETDNSRPPGFETASPKPGIRFPDYPPPINMMQPPPPSMPIPMNQNPGLPQQFGFPPYPTTDGSSQQFYSGPPFEMARPEGSGGSEQGSALGYQQQPAPMMNLSFQGSYPPQSSWNAGMAPPQTTQQVNRGRDGQGFGWQQENRDGFGQE
Gossypium hirsutum	XP_016680561	GhMTA	MDSPERSSRSHVRRDREDSSDLKSDRAVGDEEECEAIDSKRKHKCSKSRKSSNVEEGEGVESGSSGRRRSSGDRSESRKRSSASTRADTDEDDCDTPKSSRPKQIRRKQEESSLEKLSSWYQDGEIESRQDGTEKSGGKGHAWADETDRKKVASKLSKSKEERSHDGELEKSLDRDSRYSERRESSRDKGHSSSELSRNSRRRWDESDASRKAEENTYEKPDLISGKASDLKYDSARENSASARNEPSESKSIAADSNNEKGAKSSSREERRVDAEKSKSKGRSDALEEDNRSSPLTREDRSGREKIEKHRQQRTPSGRDVDSRERASSNVDDDGITWTRDKSSREVGQTNRSRTPERSSRRYQDSDPTEMDFERSSERKTKEIERDDRSKSRGDNWSD…
	XP_016727624	GhMTB	MEIESKPSDELSRFLDSGIYELPNSNAVFIDPVRILNRSYTRFRVSPSSYYSRFFESKHSAQEPNLPSNSKKRKRKPKKQPHSLNEKEQAADKRHQEVRPLLLKAHESLLVSADFPAIMSKIRSDFCSSTELSGGDEEHSFVELGRVWQAALYDITLDFKFSRLKSETDNGENGINERRVLPVFNNLVVNDTPEEVEAEFLNRRYVLPSMSCFYMSDLGQLRNIIPAESDSGFNLMVIDPPWENGSARQKSVYPTLPNRYFLSLPIKQLTHRGGALVALWVTNREKLRSFIEKELFPAWGVRYVSTIYWLKVKGDGSLISDLDLFHHRPYECLLLGYCQGKEMDSNCHSVFRSIKDEHIIISIPGGYSRKPPIGELLLDHVPGVKPARCIELFAREMLG…
	XP_016737208	GhMTC	MESNSGGEDTVATIKSIRTQLETRIQDQHATHLDLLASLQTLDPNIVPTLDLSLRFVSAFNRRSFSPTPPLPTPKKISHPPQHPPTHSVPDPKQLALVKPEGGDKFADESGNPLLMMRAMVAECLLQRVPFKAIDSSTVLRKLENDENITTAEKAAMRELGGDSGAILAVEMALRSMAEDNGGLEIEEFVVGGKSRVMVLSIDRTRLVRELPEEPQNHQKRERINNVNESENLKMNSNSNNEWLAPRPMSEIWMGGGDPGMMYPPGGPMAGPRGWGMGMMGRPPMAPNSGLLPSQRQSTEEDDLKDLEALLNKKSFKEMQKSKTGEEILNIINRPTARETAVAAKFKSKGGSQVREYCSALTKEDCRRQSGSFLACKKVHFKRIIAPHTDISLGDCSFL…
	XP_016737225	GhMTD	MESNSGGEDTVATIKSIRTQLETRIQDQHATHLDLLASLQTLDPNIVPTLDFSLRFVSAFNRRPFSPTPPLPTPKKISHPPQHPPNHSVPDPKQLALVKPEGGDKFADESGNPLSVMRAMVAECLLQRVPFKAIDSSTVLRKLENDENITTAEKAAMRELGGDSGAIVAVEMALRSMAEDNGGLEIEEFVVGGKSRVMVLSIDRTWLIPELPEEPQNHQKRERINNVNESENLKMNSNSNNEWLAPRPMSEIWMGGGDPGMMYPPGGPMAGPRGRGIGMMGRPPMAPNSGLLPSQRQSTEEDDLKDLEALLNKKSFKEMQKSKTGEEILNIINRPTARETAVAAKFKSKGGSQVREYCSALTKEDCRRQSGSFLACKKVHFKRIIAPHTDISLGDCSFL…
	XP_016744874	GhMTE	MDSPERSSRSHVRRDREDSSDLKSDRAVGDEEECEAIDSRRKHKCSKSRKSSNVEEGEGVESGSSGRRRSSGDRSESRKRSSASTRADTDEDDCDTPKSSRPKQIRRKQEECSLEKLSSWYQDGEIESRQDGTEKSGGKGHAWADETDRKKVASKLSKSKEERSHDGELEKSLDRDSRYSERRESSRDKGHSSSELSRNSRRRWDESDACRKAEENTYEKPDLISGKASDLKYDSARENSASARNEPSESKSIAADSNNEKGAKSSSREERRVDAEKSKSKGRSDALEEDNRSSPLTREDRSGREKIEKHRQQRTPSGRDVDSRERASNVDDDGITWTRDKSSREVGQTNRSRTPERSSRRYQDSDPTEMDFERSSERKTKEIERDDRSKSRGDNWSDR…
	XP_016713123	GhFIP37-1	MASHAHLDDDDDFGGDFPGSHSARHSGNKRSFGDLEDDEDDIFGSKKGNTKVEETAPGVATGMILSLRESLQNCKDTLATCQTELEAAKSEIQKWHSAFQNEPFIPAGIAPEPKLVMNYLQTLKSSEETLKEQLEKAKKKEAAFIVTFAKREQEIAELKSAVRDLKVQLKPPSMQARRLLLDPAIHEEFTRLKNLVEEKDKKVKELQENIAAVSFTPQSKMGKMLMAKCRTLQEENEEIGTQAEEGKMHELAMKLALQKSQNAELRSQFEALYKQMEGLTNDAERSNEMVFILQEKLEEKDDEIKRLNLELQHKMPTEDNNNKTGLVSDTEKFKDEMITDETGNSS
	XP_016744365	GhFIP37-2	MASHAHLDDDDDFGGDFPGSHSARHSGNKRSFGDLEDDEDDIFGSKKGNSKVEETAPGVATGMILSLRESLQNCKDTLATCQTELEAAKSEIQKWHSAFRNEPFIPAGIAPEPKLVMNYLQTLKSSEETLKEQLEKAKKKEAAFIVTFAKREQEIAELKSAVRDLKVQLKPPSMQARRLLLDPAIHEEFTRLKNLVEEKDKKVKELQENIAAVSFTPQSKMGKMLMAKCRTLQEENEEIGTQAEEGKMHELAMKLALQKSQNAELRSQFEALYKQMEGLTNDAERSNEMVFILQEKLEEKDDEIKRLNLELQHKMLPTEDNNKTGLFSDTEKVKDEMITDETGNSS
	XP_016680598	GhVIR1	MGRPEPCVLFSQTFVHTHLDEYVDEVLFAEPVVITACEFLEQNASSASQAVSLVGATSPPSFALEVFVQSEGETRFRRLCQPFLYSHSSSNVLEVEAVVTNHLVVRGSYRSLSLVIYGNTAEDLGQFNIEFDDSSLTNLVSSADGKLEDLPLPLCAFNRTFEESLSLNVLSLPVVTLDLSVEVKQLLQQMLKILELPNLGHEVHEVVHTLALAAASFVTFDLDSNAINQKHLTSGRNKDFKELNHGISEAKKELLELYETLQRKSMNESSESLTECIFMESDADLASSKQLVEMLSPCFHFNRSSSSFGHGQLPESNNVILGLNVALFLCSAKESCFHFVNCGGMDQLAYLFDHQMQNSITITLLLLGVIEQATRHSVGCEGFLGWWPREDENIPSGTS…
	XP_016683630	GhVIR2	MDIISQLQEQVNSIASLTFNTFGTLQRDAPPVRLSPNYPEPPPNPTEDSANFADQPKLMSAALVKAAKQFDALVAALPPSEGGEEAQLRRIAELQAENDAVGQELQKQLEAAEKELKQVQELFSQAADNCLNLKKPD
	XP_016738701	GhVIR3	MGRPEPCVLFSQTFVHTHLDEYVDEVLFAEPVVITACEFLEQNASSASQAVSLVGATSPPSFALEVFVQSEGETRFRRLCQPFLYSHSSSNVLEVEAVVTNHLVVRGSYRSLSLVIYGNTAEDLGQFNIEFDDSSLTNLVGSADGKLEDLPLPLRAFNRTFEESLSSLNVLSLPVVTLDLSVEVKQLLQQMLKILELPNLGHEVHKVVHTLALAAASFVTFDLESNAINQKHLTSGRNKDFKELNHGISEARKELLELYETLQRKSTNKSSESLTECIFMESDADLASSKQLVEMLSPCFHFNRSSSNFGHGQLPESKNVILGLNVALFLCSTKESCFHFVNCGGMDQLAYLFDHQTQNSITITLLLLGVIEQATRHSVGCEGFLGWWPREDENIPSGT…
	XP_016697854	GhHAKAI1	MLQIRLSKGSSLDAGGSAKPLPVETVTVACPDHLVLADLPVAKSIGAATSSSLVKTVGRRSRRQLGERVHFCVRCDFPIAIYGRLSPCEHAFCLDCARSDSICYLCDDRIQKIQTIKIMEGIYICAAPHCLKSFLKKTDFESHIHASHTDLLQPNAEKEDGKESEIQSGNQPTGSDSTVRGPPRPAISPGSNPQLHDTDDKARWQQPREQLPPRSMMPKGPPAFGQVQNYPSEPQVDNNQPPGFDRTGPHNHFQQGFDRQGTPQPESSQFSDKPQGLLSENQFPEYPPMHSMQPPNFAMPMNSNPMLTPYGIPPFPTDGAQQFYGAPYEMARQSSAPGVGSEQGSFMSYPPGPMGGVNYPAAYPQPWNGGQPGARFEATPGSHMMADSFANYQGDYGRN…
	XP_016669795	GhHAKAI2	MLQIRLSKGSSLDAGGSAKPLPVETVTVACPDHLVLADLPVAKSIGAATSSSLVKTVGRRSRRQLGERVHFCVRCDFPIAIYGRLSPCEHAFCLDCARSDSICYLCDDRIQKIQTIKIMEGIYICAAPHCLKSFLKKTDFESHIHASHTDLLQPNAEKEDGKESEIQSGNQPTGSDSTVRGPPRPAISPGSNPQLHDTDDKARWQQPREQLPPRSMMPKGPPAFGQVQNYPSEPQVDNNQPPGFDRTGPHNHFQQGFDRQGTPQPESSQFSDKPQGLLSENQFPEYPPMHSMQPPNFAMPMNSNPMLTPYGIPPFPTDGAQQFYGAPYEMARQSSAPGVGSEQGSFMSYPPGPMGGVNYPAAYPQPWNGGQPGARFEATPGSHMMADSFANYQGDYGRN…
	XP_016671089	GhHAKAI3	MLQIRLSKGSSSDAGGSVKPLPVETVTVACPDHLVLADLPVAKSIGAATSSTHVKTVGRRSRRQLGERVHFCVRCDFPIAIYGRLSPCEHAFCLDCARSDSICYLCDDRIQKIQTIKIMEGIYICAAPHCLKSFLKKTDFESHIHASHTDLLQPNAEKEDGKESEVQSGNQPTGSDSTVRGPPRPAISPGSNPQLHDTDDKARWQQPREQLPPRPMMPKGPPVDNNQPPGFDRTGPHNHFQQGFDRQGTPQPESSQFSDKPQGLLSENQFPEYPPMHSMQPPNFAMPMNSNPMLTPYGIPPFPADGAQRFYGAPYEMARQSSAPGVGSEQGSFMGYPPGPMGGVNYPAAYPQPWNGGQPGVRFEATPGSHMMADSFANYQGDYGRNPGGLPMIPSQQSA…
	XP_016739001	GhHAKAI4	MLQIRLSKTPSSDAAGPVKPLPVETVTVACPDHLVIADLPVAKSIGAAISFSLVKTVGRKSRRQLGERVHFCVGCDFPIAIYGRLSPCEHAFCLDCARSDSICYLCDERIQKIQTIKIMEGIFICAAPHCLKSFLKKTEFESHIHESHAALIQPNAEKEDGKGSEVHSAKQPTGSDAAVRGLPRPVISPGSNPLLHDTEDKGRWQQPREQLPSRPIMQPKGPLVFGQVPNYPLEPQLDDNHFQQGFDLQGTPQPDSSQFSDKLQGLLSENQYSEYPPIHSMQPPNFAMPMNSNRMLTPYGVPPFPTDGSQPFYGAPYEMARQSSASDVGSEQGSLLSFPPGPVGGVNYPTAYPPWNGGQPGVHF
	XP_016680118	GhHAKAI5	MLQIRLTKTPSSDAAGPVKPLPVETVTVACPDHLVIADLPVAKSIGAAISSSLVKTVGRKSRRQLGERVHFCVRCDFPIAIYGRLSPCEHAFCLDCARSDSICYLCDERIQKIQTIKIMEGIFICAAPHCLKSFLKKTEFESHIHENHAALIQPNAEKEDDKDSEVQSAKQPTGSDAAVRGLPRSVISPGSNPLLHDTEDKARWQQPREQLPSRPIMQPKGPLVFGQVPNYPLEPQSDDNQFQQGFDRPGPHNHFQQGFDLQGTPQPDSSQFSDKLQGLLSENQYSEYPPMHSMQPPNFAMPMNSNRTLTPYGVPPFPTDGCQPFYGAPYEMARQSKASDVGSEQGSLLSFPPGPVGGVNYPTAYPPWNGGQPGVHF
Chenopodium quinoa	XP_021720365	CqMTA	MAGTEKKLLTELHESGIYDFPNSLTFFIDPVRILNRNYTQFRVSPSSYYSRFFTSNFTIDELPEHKQENEESFRVSASLGKRKRNQKKKKNQQCYSLNEKELLADQRHQEIRPLLVKAHEELLRAKELLDVICELNCEIDGWERCVDLNSGGINEEDEISFIELGKVWQAPLYEIALDYTQASKQVQVNGGSLDTQHIDQRLLPLFNNLVSNETNYDMVAEFQTSQYILPKDSCFYMSELEQIHTLVPANLECGFNFIMVDPPWENRSAYQKSKYPTLPNRHFLSLPIKQLTHTSGALVALWVTNREKLRKFVENELFPAWGVRYAATLYWLKVKADGSLICDLDLFHHRPYECLLLGYTGKPVTDSELTATAKSLKDQVVMTIPGDYSRKPPVGGISI…
	XP_021726691	CqMTB	MDSPERSRNYAKRETEDSVDGKREIGGDEEEWEGNGKRRHRLSSKSRRASNGEDADGWDSSGRKSSGDRNESRRMSGGSTRGDVDEGDYDAKKDSGSKLVRKKQEVSALEKLSNWYQDGDLENRHDAGDKSGTRSHARSDDNERVLRKTTSKFSDHEGSHRSSRSRDERARDGEDEKALEKDSYHSERKENSREKGHGFTEEVKNRRRWDDSDASMKAEDSSFLGKSELKGGTVSESKHESSRERSASTRLDTGEGKERVLESTSDKSKSYSKEERRIDSDRSKSRRSDVVEDDSKASSLSREDKIGKEKNDRHKELKTSGREAVDSRDRSSNLEEDVNPWMRDKIAREVGHSRRSGSPERSGRHRHELENSEMEYERGSSLKRKDSEKDNFRGDDRAK…
	XP_021761853	CqMTC	MAGIEKKQLLTELHESGICKIPNSLTFFIDPVRILNRNYTQFRVSPSSYYSRFFTSNFTIDELPNQEHKSENGDNFRVSASCGKRKRNQKKKKIQQCYPLNEKELLADQRHQEIRPLLVKAHEELLRAKELLDVICELNCEIEGWERCVDLNSGGINEEEEVSFIELGKVWQAPLYEIALDYTQANTQVQINGGSLDTQHVNQRLLPLFNNLVSNETNYDMVAEFQTSQYILPKDSCFYMSELEQIHTLVPANSECGFNFIMVDPPWENRSAYQKSKYPTLPNRHFLSLPIKQLTYTSGALVALWVTNREKLRKFVENELFPAWGVSYAATLYWLKVKADGSLICDLDLFHHRPYECLLLGYTGKPNVMQVTDSELTATGKSLKDQVVMTIPGDYSRKP…
	XP_021757738	CqMTD	METQAESTSSDDISAIKEMRQQLEARIETRHKEQQDLIASLQTLVPDLVSSLNLSLQVISTFNHRPFTPLSPAPNPNPTTPRPLHLKKHPLDNRAKPPPKRVLKSDPPARREDDASGSPLSVVRSMVARCLLERKPWDAIDSSTVLRKLENCPKVTAVEKAALRDVGGESGAICAVEVALRSLAEDNRGVELDEFGVSGKSGVMVMNIDSVRLARELPEGDDIVEANKVVVSDGPGDGGEEGAAMFRGMPRSGMPEMWPGDPHMQGMPPMFPGQMMGHRGGGGPRGMGMMGMHRGMGVPPQHRPPFGPNAAMGGGNSGVPVKQVSEEEVMKDLEALLNKKSFKEMQKSKTGEELLDLIHRPTAKETAVAAKFKTKGGPQLKEYCASLTKEDCRQKSGSY…
	XP_021765062	CqMTE	MDSPERSRGYAKRETEDSVDGKREIGGDEEEWEGNGKRRHRLSSKSRRASNGEDVDGWDSSGRRKSSGDRNESRRMSSGSTRGDLDDGDYDAKKDSSSKLVRKKQEVSALEKLSNWYQDGDLENRHDAGDKSGTRSHTRSDDNERSVLRKTTSKFSDHEGSHRSSRSRDERARDGEDEKALEKDSYHSERKESSREKGHGFTEEVKNRRRWDDSDASMKAEDSSFLGKSDPKGGTVSESKHESSRERSASTRLDTGEGKERVLESTSDKSKSYSKEERRIDADRSKSRRSDVVEDDSKTSSLSREDKIGKEKNDRHKELKSSGREAIDSRDRSSNLEEDVNPWMRDKIAREVGHSRRSGSPERSGRHRHELENSEMEYERGSSLKRKDVEKDNFRGDDR…
	XP_021767896	CqMTF	METQAESTSSDDISAIKEMRQQLEARIETRHKEQQDLIASLQTLVPDLVSSLNLSLQVISTFNHRPFTPLSPPPNPNPTTPRPLHLKKHPLDNRAKPPPKRVLKSDPPARREDDASGSPLSVVRSMVARCLLERKPWDAIDSSTVLRKLENCPKVTTVEKAALRDVGGESGAICAVEVALRSMAEDNRGVELDEFGVSGKSGVMVMNIDSVRLARELPEGDDIVEANKVVVSDGPGEGGEEGAAMFRGMPRSGMPEMWPGDPHMQGMPPMFPGQMMGHRGGGGPRGMGMMGMHRGMGVPPQHRPPFGPNAPMGGGNIGVPVKQVSEEEVMKDLEALLNKKSFKEMQKSKTGEELLDLIHRPTAKETAVAAKFKTKGGPQLKEYCASLTKEDCRQKSGSY…
	XP_021732971	CqFIP37-1	MCTISQLNSSKILLETYEERVTKLEEQLSSSKEESEDMKSKVQNKQQHVSSVETELQSTKVEQESSNKDIKELECQLSGCRKENQDIVTKLHEVQTELSAVNIELQSCKSKLESSNKKIIELEEELSTCKKESEAKEAELLVVQNQYSVIKNELQQSVQILFEFTKEAEERKEDSVGRCYVNKAIDIDE
	XP_021733570	CqFIP37-2	MATSHLDDDDDFGGDFPGNQRPGGKRGFGELDDDEDDIFGSKKANNKFEETAPGVATGMILSLRESLQKCKDDLAKYEIELESAKSEIQKWHSSFQDEYFISPATTPEPKLVVNYIRTLRSSDKSLKEQLEKAKKKEAAFIVTFAKREQEVAELKAAIRELRAQLKPPSLQTRRLLLDPAIHEEFTRLKNLVEEKEKKVKELQDNINAINFTPNSKMGKMLMAKCKTLQEENEEIGNQASEGKMHELSMKLALQKSRNAELRNQFEGLCKSVEVLTTDVERSNEMVVILQEKLEERDAEIKRLKLELQQKNGAEEINDSAPMVTDEPQSTEAEDVPQTELDQC
	XP_021719118	CqVIR1	MAAAPPALPQGRACVLFAQTFVHPQLDEYVDEVMFAEPIVITACEFLEQNASSTSSAVSLLGATSPPSFALEVFVQCEGEARFRRLCQPFLYSHSSSNVLEVEAVVTNHLVVRGSYRSLSLVVYGNTAEDLGQFNVDFDLDNSVVNLVSSSEAKLEDLPPLLHSRNPKFEDAISSLQALSSILPAIDISVEMRQFLQLIYKVLDIPNFGDISQKVMAIITSSAASFFTNDLVSAGIMLQELNLEALANAKESFHVFTEAQRNLFNLCKRYVEAGHVYGDFLVECSFLESEADLATSKDLVDMLFQHFPFNRDIAFVGHPHLSQSNNVLLWLSLSLILCSGKESCFHYVNGGGMEQLAHFLSSEMQNSATVTLMLLGAVEQATRYSIGCEGFLGWWPREG…
	XP_021751291	CqVIR2	MERFNAFKIKWGQICKRTFLGISHKIETKVSLIFFTLFDYTSKKKKKKKKRKKKNELRNYSYNTDLLYKEQFGNKNVDPSSSSSHSIVGYIVMAAAPPALPQGRACVLFAQTFVHPQLDEYVDEVMFAEPIVITACEFLEQNASSASSAVSLLGATLPPSFALEVFVQCEGEARFRRLCQPFLYSHSSSNVLEVEAVVTNHLVVRGSYRSLSLVVYGNTAEDLGQFNVDFDLDNSVANLVSSSEAKLEDLPPLLHSRNPKFEDAISSLQALSSILPALDISVEMRQFLQLIYKVLDIPNFGDISQKVMAIITSTAASFFTNDLVSAGIILQELNLGALANAKESFHVFTEAQRNLFNLCKRYVEAGHVYGDFLVECSFLESEADLATSKELVDMLFQHF…
	XP_021768820	CqHAKAI1	MLQIRLNKGSSLEGSTGSKLLPGESVNVACPDHLVLADLPVAKGLGSATSASFVKIVGRRSRRQLAERVHFCVRCDFPIAIYGRLSPCEHAFCLDCARSDSICYLCDERIQKIQTIKMMEGIFICAAPHCLKSFLKKSDFESHIHENHADLLQPNMKREEMSEPEGSNSKPSSTLDTTLRGPPRPGFPPSANHQVNDREDKARRQQPRDQPPLRPLMQPKAPQFYGQAHPSDPQSDNRPMGFDGSGQPRMQQQNGDTQGGTQDFGQFSDKQQQGILPDPHREYSMMYPQQPPNFAMPVNANPMMMGPPPFGFPPFPSDAAPPFYNTPGSYEVARSDSTGEGGSEQGSVLGFTPGPGPVNFQENYPRPWNGGPANVPFENVQGGQGLLSALQGMPPPPPP…
	XP_021770171	CqHAKAI2	MLQIRLNKGSSLEGSTGTKLLPGESVNVACPDHLVLADLPVAKGLGSATSASFVKIVGRRSRRQLAERVHFCVRCDFPIAIYGRLSPCEHAFCLDCARSDSICYLCDERIQKIQTIKMMEGIFICAAPHCLKSFLKKSDFESHIHENHADLLQPNMKREEMSEPEGSNSKPSSTLDTTLRGPPRPGFPPSANHQVNDREDKARRQQPRDQPPLRPLMQPKPPPFYGQAHPSDPQSDNRPMGFDGSGQPRMQQQNGDSQGGTQDFGQFSDKQQQGILPDPHREYSMMYPQQPPNFAMPVNANPMMMGPPPFGFSPFPSDAAPPFYNTPGSYEVARSDSTGDGGSEQGSVLGFAPGPGPVNFQENYPRPWNGGPANVPFENVQGGQGLLSAPQGMPPPPPP…
Zea mays	Zm00001d 017566	ZmMTA	MEAQTDSAPGGGDDLAIMREQCRTLEESISTRREAQLDLIGSLQHLVPDLVPSLEQSLRLIAAFNGRPFVPTLYPNASVHVQNPNLKPQHRRALPGPARSTRLKTSPGSSPASAAARCAGTSGGIHAVRTMVAVCLLELVPFAEIDAAALARRLQSETSSASEAERAALADLAAELGGSAPAAVALALRRIAEDSGGLQIEEAFIGGKQMTMVWAIDRSKLLKELPESASVLQIQPPPTPQVVPLDTDTNIIPRPPPLQQSDMWGNPMPPMFPRPRGMTMPRIPPGLMPLQRPFMAPGAVIPMGGGPVPSSTQLKLRTEEDDLKDLELLLNKKTYREKQNTKTGEELLDLIHRPTAKETAVAAKFKTKGGSQLKEYCTNLTKEDCRRQTGSFVACDKVH…
	Zm00001d028128	ZmMTB	MEVCDELRSFEATGVYRLNGTCTSAGATYLDPVRLLNASYQRFRIVPSAYYSRSFGPQHQEGEPEIERPEKRRKRKRNQKPKPRELNPMERIAEARHQEAKPLLLNAHESLVKAKHLLEYISKTIKGNEHTLDAGSGSENNFVELGTSWRAPFYEITICFRNPHVLGNEEGFFHAQKTSFPLFNSLISVEGTDEAEGEFRNRRYILPRGSCFLMADFKRVRDLIPCSPNQGYNLIVVDPPWENGCVRQKEVYPTLPNKNFLYLPVQQLAHPTGALLVLWITNREKLRAFVEKKLLPSWGVEDSTVFYWLKVKPDGSLIGDLDLFHHRPYECLLLGYINVNANAKKGSNFKLLERSQVIMSVPGAHSRKPPLESPKPSRCIELFARELFPRWTSWGNEPL…
	Zm00001d 027671	ZmMTC	MDGPESSRGRSKQEVDDNVNARNTWKEEQENQENVDSRNYSDISRKHGYEHETGHQDDNRMITPSNDRNESRRNPDRSSGLARGADDDVYNLRRDSRSPKVQRRSPDDSKDRDYDRRRGRGDNNDWEPSRRFSPDASARSSERREGSREKQGQRDQDERASVRRVDEVYVDETGGSLRVDTREAYRDDKSDRGRDRNWNEKTRDIEGSKDYGRNTQLRDTKEPNDFEWRNAQERLDGGNFHGRTGYRRDSRGRSESIRGPSNYGNRYDNSDSIEIRPNSNLNFGREGSVSGRRFETGAHRDSVPGGTDDKSSDHLEPDPSGSTSMVSSFPQQGPKGDRSSRGGRGRPNGRDSQRIGVPMPIMPPPFGPLGLPPGPMQHMGPNIPHSPGPPLLPGVFMPP…
	Zm00001d004109	ZmFIP37-1	MLMAKCRTLQEENEDIGAMASEGKDFEFWCMSLQACVLPAPRRSFCGNYARVVNQILQGLTNMHLWIRLPLENSKPMDDDLDKIKNNSHTSEIIDSWELWNSFRLLCDHSSQLCVVLDILSTLPSINSLARWFGEPVRAAILQTEAFLTNAKGYPCLSKRHHSLLTGFFKHSIQYKNTLPSSVTLRILMALTFLLVQPLMDNLEVQTYEIFEKDVVKYTQIIASADGCGSRTGTSSMSIVAVDLNKTLTLQAAEETGRKLKVYDVEKNPNAVITLHSLIKLEGCESLVTVISTSDMRCWDAPEKADVLFVYCCNKLGLDSSKVNVNGGAIALGHPLGATGARCVATLLNEMKRRSRDCRFGVVTMCIG
	Zm00001d 015194	ZmFIP37-2	MSSPWSPMSLEEEEEIQELDAEEQQDGEQPQQGDGLQQGSTAEARAQQTGKKRARSVANSSTKSEAKIKVEESAPGAATGVILSLRESLQDCKQSLASCQVELEAAKSEIEKWHSAFQSIPAVPSGTSPDPVSVVSYLSNLKSSEESLKEQLEKAKKREAAFIVTFAKREQEIAELKSAVRDLKTQLRPPSMQTRRLLLDPAIHEEFTRLKNLVEEKEKKIKELQDNVAAVNFTPSSKLGKMLMAKCRTLQEENEEIGAMASEGKIHELGMKIAVLKSQNNELRNQFDVLYKHMDGVTNDVERSNELVAILQEELEAKELEVTRLKEETLSQKEGTQEAPAPAPAPVEEGDGAGNDLKPASDPLQVKLES
	Zm00001d 029893	ZmFIP37-3	MAMLMASMSDIETTKRGSMWELDQNLDQPKDKDVSQLKDMNIFQILTASSILVMKSAYRSVMFYIGQKELEMQYKMNRIVGQCRKKSELMQAKFTEKLEEVHTAYQKMAKRCQLLEQENENLNRDKHELQEKFAETI
	Zm00001d 054001	ZmFIP37-4	MSSPWSPLSIEEDEEIQELGAEEQQVGEQLRQGDGQQQELTADARAQETGMKRARSVSSSSTNPSNSRKSEGKIKVEENAPGAATGVILSLRESLQDCKQSLASCQVELEAAKSEIEKWHSAFQSIPAVPSGTIPDPVSVVSYLSTLKSSEESLKEQLEKAKKREAAFIVTFAKREQEIAELKSAVRDLKTQLRPPSMQTRRLLLDPAIHEEFTRLKNLVEEKEKKIKELQDNVAAVNFTPSSKLGKMLMAKCRTLQEENEEIGTMASEGKIHELGMKIAVLKSQNNELRNQFDVLYKHMDGVTNDVERSNELVSILQEELEAKDLELTRLKEVLAQKGATQDAPVETSDDAGNGQEADSDTLQVKAES
	Zm00001d 014159	ZmFIP37-5	MATLVRHDSRQYSWWWVSHISPKNSKWLQENLSDMDTKVKAMIKLINEDADSFARRAEMYYKKRPELMKFVEEFYRAYRALAERYDQATGALRQAHRTISEAFPNQMPSMSDESPSSFSQEMEPHTPDMSTFTRAAFDSDDLQKDGVGMSPQRFTSKRNGTHPEETSALSTSSENAPRAGFDGKVRKGLTFESPEVKGKDGISNEMANLQQEVARLLSESQNLKQQMLSESERANKAENEMQMLKATVLQLSADKDTSLTQYNHSSERISTLESELLKAQADLKKLTDEMAADVQKLINAETLNIAILSEAEGLDQKMKMQQQELEQKLKELESFRSSFQEEHEKRMQAESALLSQGKELAQSHEEVQRLTIEIKMANEKLNELKQTKEDLHDTVCELK…
	Zm00001d013829,	ZmVIR1	MGRPEPVVLFAQTILHSQLDEYVDEVLFSEPVVITACEFLEQNASPSTPNISLVGATSPPSFALEMFVHCDGESRFRRLCHPFLYSHSSSNVLEVEAIVTNHLVLRGTYRSLTLVIYGNTAEDLGQFNIELGLDHSLANVVSSPSEGKLEDLPPALHSSKLSFEESLSSLKPSSFHATDVDLSIEAKKVLHLALKMYQISDVENLIPNLRSAVLSAISKYVTASTNHILHTLSQDSANAFINSDFDSQEINKILAEAGKELSEIWKNVHAVTESNLFNDNGFTIGVDEDLPTTKILIELFNHCFPYYKKLSLLDLQCPSQSKWLVLSLSLVLLLCSSKESCFYFVDTGGMEQIINLLCWRTPKSAATTLLLLGIVEHATRNGFGCEAFLGWWPRAEHTS…
	Zm00001d 018616	ZmVIR2	MDAGGGGVLAAVLCMLLVFAIFLLLLWRRRSDAATADNHRVPPQPLQEDQVLHGRAAARRMRRRPGAAGAGSSTASTSRNAVEDDAESDDEEVPEGRNVPRSSKKEKKRQEREMQRQAEEPARDSWRSKQDRYDEMRRKKDEEREAQERQLEEEARARKAKEEAAAALEFEKWKGAFSVDAEGTTESETQDDGQGLLHNFVEYIKKCVPLEDLAAEFRMRTQDCINRIVTLESMDRLSGVMDDRGKFIYISTEEMKAVAEYIRKQGRVSISHLANNSNQFIDLEPKAQYEVESQQDDSAEAGTEA
	Zm00001d013962	ZmHAKAI1	MLQIRLSKIGSSDSGAAATGSAAAAGAAAAVGSAAALGGGIPESVTVACPDHLVIADLPVAKSLGAVTTSAAAATRAIGRRSRRPLGERVHICSRCEFPIAIYGRLIPCEHAFCLTCARSDSSCYLCDERIQKIQSVKMMEGIFICAAPMCLKSFLKKADFEFHVPDVHANLLQTNLEKEEERNEPDAPNISRASAGDTQRQSQMPEMSTARAPSRPGVSQDRDERSRYHQSREQTPLRPPTLSKPPSFHGRHSYPPGDTQAENNPPQGFDRAYNWASQSRQESPGAATPLRQESDQSIQDKQQLMANAPFMFPPIPPHQGNFMMPMNMNQPLIPNAPFNYPLQQDGNPQYFSAPFQMQLPDTGSEQGSMSNVQPPAGPMSFPEGPQRPWGMRLMSNPF…
	Zm00001d 032600	ZmHAKAI2	MTRSTGRSRPKPSPRKEEEKLETLAMLQIRLSKIGSSDSGGAAASTAAGAGAPAAVGAAAALGGSILESVTVACPDHLVIADLPVAKSLGAVTTSAAAATRAIGRRSRRPLGERVHICSRCEFPIAIYGRLIPCEHAFCLSCARSDSSCYLCDERIQKIQSVKMMEGIFICAAPMCLKSFLKKADFEFHVPDVHANLLQTNLEKEEERNESDAPNIPCASAGDTQRQSQMPEMSTARAPPPRPGVSQDREERSRYHQSREQTPLRPPPLSKPPFHGRHSYPPGDTQAENNPPQGFDRPYNWASQSRQESPGAATPLRQESDHSTQDRQQLMANAPFMFPPIPSHQGNFMMPMNMNQPLISNAPFNYPLQQDGNPQYFSAPFQMPPLPDTGSDQGSMSSV…
Triticum aestivum	TraesCS6D01G236200	TaMTA-D	METKADVAAAGGDDLSTMREQCRSMEEAISFRREAQLGLVGSLQHLVPDLVPSLDRSLRLIAAFNDRSFTPTPNPNAGDPQNPSLKPHHRRAVPDPTRSTRRKTSPGSSPASAAVGGAAPGGLDAVRTMVAVFLLELIPFAEIDAAVLARRLQAESSSASDAERAALADLATELGGSVPAAVALALRRIAEDSGGVQIEEAMIGGKQMMMVWAIDRSKLLKELPESATLLSPQPPPIPQATSSETDANTAIIPRPPPPHQQQQPDMWAHSMPPMFPRPRGMTMAGMQRMVPGLMPLQRPFMAPSPGPSPTQQNQRTEEEDLKDLEVLLSKKTYKEKQNTKTGEELLDLIHRPTAKETAVAAKFKTKGGSQLKEYCTNLTKEDCRRQSGSFVSCAKVHFR…
	TraesCS6A01G254900	TaMTA-A	MEAKADVAAGGGDDLSTMREQCRSMEEAISFRREAQLGLVGSLQHLVPDLVPSLDRSLRLIAAFNDRPFTPTPNPNAGDPQNPSLKPHHRRTVPDPARSTRRKTSPGSSPASAAVGGAAPGGLDAVRTMVAVFLLELIPFAEIDAAVLARRLQAESSSASDAERAALADLATELGGSVPAAVALALRRIAEDSGGVQIEEAMIGGKQMMMVWAIDRSKLLKELPESATLLSPQPPPIPQATSSETDANSAIIPRPPPPHQQQQPDMWAHSMPPMFPRPRGMTMPGMQRMMPGLMPLQRPFMAPSPGPSPTQQNQRTEEEDLKDLEVLLSKKTYKEKQNTKTGEELLDLIHRPTAKETAVAAKFKTKGGSQLKEYCTNLTKEDCRRQSGSFVSCAKVHFR…
	TraesCS4D01G261800	TaMTC-D	MDASDELRSLEATGIYRLAGSRAAFVDPVRLLGESYRRFRLVPSAYYSRSFGPSRQGGEAQAEGTAPSPDRKKRKRKRQTKARELNAVERIAEARHQEARPLLISAHNSLLDAKYLLEYLPGMIKGDECRPELETSSENNFVELGGSWRAPFYEMTICFQKPLGQDEAGTCDVQKRSSPLFNRVVRVEENGEAEGEFQGRLYVLPKGSCFMMTDFTHVRDLIPDNPNTGYNLIVIDPPWENGCVRQKEAYPTLPNRNLLYLPVQELAHPAGALVVLWITNREKLRRFVEEELLPSWGVKDPTEFYWLKVKSDGSLIGDLDLFHHRPYECLLLGYINVNREAESGSKFKVLQGSQVIMSVPGAHSRKPPLQKILSEYIPGPKPPRCIELFARELGSGWTS…
	TraesCS4A01G413300	TaMTB-A	MDGSKSNAEEDDYHVIGDLRSPKIPRRSPDGSKERDDRKGWDSSRSETSADRADTRDGGYSSDHNKHGREKEMIHGHADESGGIRKGVDSSSSRGGRSDEDINERRGSAMAENINEDGRPADQSHQKEEILGHTVEYGHESKGGVEKEETSPRVGNDGWESSGDRRNRDAPPSQIPDTPDRGRDSSWNVKTQEVEGSEQYSRSRQLRDPKEANVSEWRSTQERLDGTSFQGRAGYRQDSRGRSESFRGSSTYGNRYDRSDSIEIRPNSNFDFGREGSVSGRRSDVGAPGTTDDSSTNHPEADQSGGTSMVSPFTQQGPKGDRSSRGRGRPTGRDSQRIGVPVPLMPPPSFGALALPPGQMQHMGPNIPHSPGPPLLPGVFMPPFPGPMVWPGAGGVDVN…
	TraesCS4D01G311200	TaMTB-D	MDGSKSNAEEDDYHVIGDLRSPKIPRRSPDGSKDRDFDRRERDDRKGWDSSRSETSADRVDTRDGGYSSDHNKHGRETEMIHDHADESVGIRKGVDSSSSRGGRSDEDINERRGSAMAENINEDSRSVDQSHQKEEILGHTVEYGHESKGGVEKVETSPRVGNDGWESSGDRRNRDAPPSQIPDTPDRGKDSSWNVKTQEIEGSEQYSRSRQLRDPKEANVSEWRSTQERLDGSSFHGRAGYRQDSRGRSESFRGSSTYGNRYDRSDSIEIRPNSNFDFGREGSVSGRRSDVGAPGTTDDSSTNHPEADQSGGTSMVSPFTQQGPKGDRSSRGRGRPNGRDSQRIGVPVPLMPPPSFGALTLPPGQMQHMGPNIPHSPGPPLLPGVFMPPFPGPMVWPG…
	TraesCS6B01G270600	TaMTA-B	MEAKADVAADLSTMREQCRSMEEVISFRREAQLGLVGSLQHLVPDLVPSLDRSLRLIAAFNDRPFTPTPNPNAGDPQNPSLKSHHRRAIPDPARSTRRKTSPGSSPASAAVGGAAPGGLDAVRTMVAVFLLELIPFAEIDAAVLARRLQAESSSASDAERAALADLATELGGSVPAAVALALRRIAEDSGGVQIEEAMIGGKQMMMVWAIDRSKLLKELPESATLLSPQPPPLPQATETDTNSAIIPRPPPPHQQQQPDMWAHSMPPMFPRPRGMTMPGMQRMMPGLMPLQRPFMAPSSGPSPTQQNQRTEEEDLKDLEVLLSKKTYKEKQNTKTGEELLDLIHRPTAKETAVAAKFKTKGGSQLKEYCTNLTKEDCRRQSGSFVSCAKVHFRRIIAPH…
	TraesCS4B01G261500	TaMTC-B	MEPSDELRLLEATGIYRLAGSRAAFLDPVRLLGESYRRFRLVPSAYYSRSFGPSRQGGEAQAEGTAPSPDRKKRKRKRQPKPRELNAVERIAEARHQEARPLLISAHNSLLEAKDLLEFLPGMIRGDECRPNVETSSENNFVELGGSWRAPFYEMTICFQNPHGQDEAGTCGVQKRSSPLFNRIVSVEENDEAEGEFQSRLYILPKRSCFMMTDFTHVRDLIPDNPNIGYNLIVIDPPWENGCVRQKEAYPTLPNRNLLYLPVQELAHPAGALLVLWITNREKLRRFVEEELLPSWGVKDPTEFYWLKVKSDGSLIGDLDLFHHRPYECLLLGYINNRESESGLKFKVVQGSQVIMSVPGAHSRKPPLQKILSEYIPGPKPPRCIELFARELGSGWTSW…
	TraesCS4B01G314000	TaMTB-B	MDGSKSNAEEDDYHVIGDLRSPKIPRRSPDGSKDRDFDRREREDRKGWDSSRSETSADMADTRDGGYSSDHNKHGRETEMIHDHADESGGIRKGVDSSSSRGGRSDEDINERRGSAMAENINEDSRSVDQSHQKEEILGHTVEYGHESKGGVEKVETSPRVGNDGWESSGDRRNRDAPPSQIPDTPDRGRDSSWNVKTQEVEGSEQYSRSRQLRDPKEANVSEWRSTQERLDGTSFHGRAGYRQDSRGRSESFRGSSTYGNRYDRSDSIEIRPNSNFDFGREGSVSGRRSDVGAPGTTDDSSTNHPEADQSGGTSMVSPFTQQGPKGDRSSRGRGRPNGRDSQRIGVPVPLMPPPSFGALTLPPGQMQHMGPNIPHSPGPPLLPGVFMPPFPGPMVWPG…
	TraesCS4A01G040800	TaMTC-A	MDASDELRSLEATGIYRLAGSPAAFVDPVRLLGESYRRFRLVPSAYYSRSFGPSRQGGEGTAPSPDRKKRKRKRQPKPRELNAVERIAEARHQEARPLLIRAHNSLLETKDLLEFLPGMIKGDECLPNVETSSENNFVELGASWRAPFYEMTICFQKPLGQVKAGTCNVQKRSSPLFNRIVSVEENDEAEGEFQSRLYILPKGSCFMMTDFTHVRDLIPDNPNIGYNLIVIDPPWENGCVRQKEVYPTLPNRNLLYLPVQELAHPAGALLVLWITNREKLRRFVEEELLPSWGVKDPTEFYWLKVKSDGSLIGDLDLFHHRPYECLLLGYINNREAESGSKFKVLQGSQVIMSVPGAHSRKPPLQKILSEYIPGPKPPRCIELFARELGSGWTSWGNEP…
	TraesCS7D01G343800	TaFIP37-1D	MIQLLFTLLAAEAGMAVVLLFKTPLRRLAMLALDRLKRGRAPVMVRTVAATVLVVLASSLHSMAKIHGHAGAGELDAPAALSPTDQVLLARHLLEASLMGYILFLALVIDRLHSYIREMRGLKKNLEAVSKQNKTLEEAKPGRSDESKPHHNDIASLNEEIKKLKRQLKEKAEEAKDAEAKALAAQTQSEGLARKYDRLLEDNKHLHEQLQSGDIPLSRSDGKKNA
	TraesCS7D01G234600	TaFIP37-2D	MADPPSPRLDEDDTFGRDFNASPSRNAAPARSGEKRQFGDLDDDEDDVFASKKGKTKVEESAPGAATGMILSLRESLQTCKENLESNQVELEAAKSEIQKWHSAFQNIPAVPAGTNPEPVSVVTYLNNLKSSEESLKEQLEKAKKREAAFIVTFAKREQEIAELKSAVRDLKTQLRPPSMQTRRLLLDPAIHEEFTRLKNLAEEKEKKIKELQENVAAVNFTPSSKHGKMLMAKCRTLQEENEEIGAMASEGKIHELGMKIAVLKTQNNELRNQFDGLYKHMDGLTNDVERSNEMVSILQEELEAKDVELARLKEMLCQKEATEDDTVVEEREEAANDMNASSDPQPIKVES
	TraesCS7A01G234600	TaFIP37-2A	MADPPSPRLDEDDTFGRDFNASPSRNAAPARSGEKRQFGDLDDDEDDVFASKKGKTKVEESAPGAATGMILSLRESLQTCKENLESNQVELEAAKSEIQKWHSAFQNIPAVPAGTNPEPVSVVTYLNNLKSSEESLKEQLEKAKKREAAFIVTFAKREQEIAELKSAVRDLKTQLRPPSMQTRRLLLDPAIHEEFTRLKNLAEEKEKKIKELQENVAAVNFTPSSKHGKMLMAKCRTLQEENEEIGAMASEGKIHELGMKIAVLKTQNNELRNQFDGLYKHMDGLTNDVERSNEMVSILQEELEAKDVELARLKEMLSQKEATEDDAVVEEREEAANDMNASSDPQPIKAES
	TraesCS7B01G132800	TaFIP37-1B	MADPPSPRLDEDDTFGRDFNASPSRNAAPARSGTLREKRQFGDLDDDEDDVFASKKGKTKVEESAPGAATGMILSLRESLQTCKENLESNQVELEAAKSEIQKWHSAFQNIPAVPAGTNPEPVSVITYLSNLKSSEESLKEQLEKAKKREAAFIVTFAKREQEIAELKSAVRDLKTQLRPPSMQTRRLLLDPAIHEEFTRLKNLAEEKEKKIKELQENVAAVNFTPSSKHGKMLMAKCRTLQEENEEIGAMASEGKIHELGMKIAVLKTQNNELRNQFDGLYKHMDGLTNDVERSNEMVSILQEELEAKDVELARLKEMLSQKEATEDDAVVEEREEAANDMNASSDPQPIKAES
	TraesCS7D01G345400	TaVIR-D	MGRPEPVVLFAQTILHSQLDEYVDEVLFSEPVVITACEFLEQNAAPSTPNISLVGATSPPSFALEVFVHCDGESRFRRLCLPFLYSHSSSNVLEVEAIVTNHLVLRGTYRSLTLVIYGNTAEDLGQFNIELGLDHSLANVVSSPSEGKFEDLPPALRSSKFKFEESLSSIKPLSFQSTDLDLSLEVKKILYLALKMHQIPNVENLIPDLGSAVISAVSKYVTNSNCMPHSWNQDLADGFSKSNLDPQESNNVHTEASNELFEIWKNVHSVAATRFGDDGFAVGLEELPTTKTILELFNNSFPYYRNCSLLDLQCPSQNNWLVMSLSLVLLICSSKESCFYFVDAGGMEQIINLLCWNTPKSTATTLLLLGIVENATRHGVGCEAFLGWWPRSDRNSIPT…
	TraesCS7A01G338200	TaVIR-A	MGRPEPVVLFAQTILHSQLDEYVDEVLFSEPVVITACEFLEQNAAPSTPNISLVGATSPPSFALEVFVHCDGESRFRRLCLPFLYSHSSSNVLEVEAIVTNHLVLRGTYCSLTLVIYGNTAEDLGQFNIELGLDHSLANVVSSPSEGKFEDLPPALRSSKFKFEESLSSIKPLSFQSTDLDLSLEVKKILYLALKMHQIPNVENLIPDLGSAVISAVSKYVTNSNCMPHSWNQDLADGFSKSNLDPQESNNVHTEASNELFEIWKNVHSVAATRFGDDDVFAIELEELPTTKTIFELFNSSFPYYRNCSLLDLQCPSQNNWLVMSLSLVLLICSSKESCFYFVDAGGMEQIINLLCWKTPRSTATTLLLLGIVENATRHGVGCEAFLGWWPRSDRNSIP…
	TraesCS7B01G249400	TaVIR-B	MGRPEPVVLFAQTILHSQLDEYVDEVLFSEPVVITACEFLEQNAAPSTPNISLVGATSPPSFALEVFVHCDGESRFRRLCLPFLYSHSSSNVLEVEAIVTNHLVLRGTYRSLTLVIYGNTAEDLGQFNIELGLDHSLANVVSSPSEGKFEDLPPALRSSKFKFEESLSSIKPLSFQSTDLDLSLEVKRILYLALKMHQIPNVENLIPDLGSAVISAVSKYVTNSNCMSHSWNQDLADGFSKSNLDPQESNNVHTEASNELFEIWKNVHFVAATRFGDDDGFAIELEELPMTKTIFELFNNSFPYYRNCSLLDLQCPSQNNWLVMSLSLVLLICSSKESCFYFVDAGGMEQIINLLCWKTPKSTATTLLLLGIVENATRHGVGCEAFLGWWPRSDRNSIP…
	TraesCS1D01G161400	TaHAKAI1-D	MLQIRLSKIGSSDSGAAASGAAAGASGGAPAKSAAAAAGGAPESVTVACPDHLVIADLAVAKSLGAVTNSAIAATRAIGRRSRRPLGERVHICSRCEFPIAIYGRLIPCEHAFCLACARSDSSCYLCDERIQKIQTVKMMEGIFICAAPMCLKSFLKKAEFMSHVPEAHANLLQTNTEKEERNEPDAPNISRASGGDAQRQSQMPEISTARAPPRRGVSPTSSSHMQEREDRSRYHQSREREHTPLRPPMLSKPPSFHGRHYPPGDTQSENNTPQGFDRPYSWAHDGTPGATPLRQEPDHGTQDKQQVMPNSPFMFSPMHPHQQNFMMHMNMNQPLIPNSSFSYPVQQDGNPQYFSAPFQMQLQDAGSDQGSASVPEGLQRPWGMGLMGNPSQGGGGMA…
	TraesCS1A01G164400	TaHAKAI1-A	MLQIRLSKIGSSDSGAAASGAAAGASGGAPAKSAAAAAGGAPESVTVACPDHLVIADLAVAKSLGAVTNSAIAATRAIGRRSRRPLGERVHICSRCEFPIAIYGRLIPCEHAFCLACARSDSSCYLCDERIQKIQTVKMMEGIFICAAPMCLKSFLKKAEFMSHVPEAHANLLQTNTEKEERNEPDAPNISRASGGDAQRQSQMPEISTARAPPRRGVSPTSSSHMQEREDRSRYHQSREREHTPLRPPMLSKPPSFHGRHYPPGDTQSENNTPQGFDRPYSWAHDGTPGATPLRQEPDHGTQDKQQVMPNSPFMFSPMHPHQQNFMMHMNMNQPLIPNASFSYPVQQDGNPQYFNAPFQMQLQDAGSDQGSVSVPEGLQRPWGMGLMGNPSQGGGGMA…
	TraesCS1B01G181200	TaHAKAI1-B	MLQIRLSKIGSSDSGAAASGAAAGASGGAPAKSAATAAGGAPESVTVACPDHLVIADLAVAKSLGAVTNSAIAATRAIGRRSRRPLGERVHICSRCEFPIAIYGRLIPCEHAFCLACARSDSSCYLCDERIQKIQTVKMMEGIFICAAPMCLKSFLKKAEFMTHVPEAHANLLQTNTEKEEHNEPDAPNISRASGGDAQRQSQMPEISTARAPPRRGVSPTSSSHMQEREDRSRYHQSREREHTPLRPPMLSKPPSFHGRHYPPGDTQSENNTPQGFDRPYSWAHDGTPGATPLRQEPDHGTQDKQQVMPNSPFMFSPMHPHQQNFMMHMNMNQPLISNASFSYPVQQDGNPQYFSAPFQMQLQDAGSDQGSASVPEGLQRPWGMGLMGNPSQGGGGMA…
	TraesCS1D01G150900	TaHAKAI2-D	MLQIRLSRIGSSDSGAAASGAAAGASGGAPAKSAAAAAGGAPESVTVACPDHLVIADLAVAKSLGAVTNSAIAATRAIGRRSRRPLGERVHICSRCEFPIAINGRLISCEHAFCLACARSDSSCYLCDERIQKIQTVKMMEGIFICAAPMCLKSFLKKAEFMTHVPEAHANLLQTNTEKEERNEPDAPNISRASGGDAQRQSQMPEISTARAPPRRGVSPTSSSHMQEREDRSRYHQSREREHTPLRPPMLSKPPSFHGRHYPPGDTRSENNTPQGFDRSYSWAHDGTPGATPLRQEPDHGTQDKQQVMPNSPFMFSPMHPHQQNFMMHMNMNQPLIPSSSFSYPVQQDGNPQYFSAPFQMQLQDAGSDQGSASVPEGLQRPWGMGLMGNPSQGGGGMA…
Sorghum bicolor	EER92855	SbMTA	MDGPESSRGHSKQEVEDSVNARNSWKEEHENQENADSRNYSDMSRKHGYEYEVGHQDDNRMITPSNDRNESRRNADRSSGLACGADDDVYNMRRDSRSPKVPRRSPDDSKDRDYDRRRGREDKNDWEPSRRFSPDASARSSERREGSREKQGQRDQEVRRADEVYVDENGGSLRVDTREAYRDDKSDRGRDRNWNEKTRDIEGSKDYGRNTQLRDAKEPNDSEWRNAQERLDGGNFHGRGGYRRDSRGRSESVRGPLTYGNRYDNSDSIEIRPNSNLNFGREGSVSGRRFEVGAHRDSVPGGTDDKSSDHPESDPSGSTGMVSSFPQQGPKGDRPSRGGRGRPNGRDSQRIGVPMPIMPPPFGPLGLPPGPMQHMGPNIPHSPGPPLLPGVFMPPFPGP…
	EER95324	SbMTB	MEVCDELRSFEATGVYRLDGTSTGATFLDPVRLLNASYERFRIVPSAYYSRSFGPQHQEGEPEIERPEKRRKRKRNQKPKSRELNPMEQVAEARHQEARPLLLKAHESLIKAKHLLEYISKTIKDNRHTLDAGSGSENNFVELGTSWRAPFYEITLCFQKSHVLGNEEGSFHAQKTSFPLFNSIISVEGIDEAEGEFQNRRYILPRESCFLMTDFKRVRDLIPCSPNQGYNLIVVDPPWENGCVRQKEEYPTLPNRYLLYLPVQELAHPAGALLVLWITNREKLRVFVEKELLPSWGVKNPSVFYWLKVKPDGSLIGDLDLFHHRPYECLLLGYINVNTNGEQGSNFKLLEGSQVIMSVPGAHSRKPPLEKLLSEYIPGPKPSRCIELFARELFPRWTS…
	EER07469	SbMTC	MEAQTDAAPGGGDDLATMREQCRTLEESISTRREAQLELIGSLQHLVPDLVPSLDQSLRLIAAFNGRPFVPTLYPNASIHVQNPSLRPQHRRALPDPARSTRRKTSPGSSPASAAAGGAGTGGGIDAVRTMVAVCLLELVPFAEIDAAALARRLQSETSSASEAERAALADLAAELGGSAPAAVALALRRIAEDSGGLQIEEAFIGGKQMTMVWAIDRSKLLKELPESASVIQMQPPPTPQVAPTDTDTNSAIIPRPPPLQQPDMWGHPMPPMFPRPRGMPMPRMPPGLMPLQRPFMAPGAVIPMGGGPGPSSAQLKLRTEEDDLKDLELLLNKKTYREKQNTKTGEELLDLIHRPTAKETAVAAKFKTKGGSQLKEYCTNLTKEDCRRQTGSFVACDK…
	EES04471	SbFIP37	MSSPWSPMSMEEDEEIQELDAEEQQGGEQPQQGDGQRPESTAEARAQQTGKKRARSAANSSTNPSNSRKPEAKVKVEESAPGAATGVILSLRESLQDCKQSLASCQVELETAKSEIEKWHSAFQSIAAVPSGTSPDPVSVVSYLSNLKSSEESLREQLEKAKKREAAYIVTFAKREQEIAELKSAVRDLKTQLRPPSMQTRRLLLDPAIHEEFTRLKNLVEEKERKIKELQDNVAAVNFTPSSKLGKMLMAKCRTLQEENEEIGAMASEGKIHELGMKIAVLKSQNNELRNQFDVLYKHMDGVTNDVERSNEMVSILQEQLEAKDLELARLKETLSQKEGTQDAPVEERDEAGDDQKAASDPLQVKVES
	EER93923	SbVIR1	MGRPEPVVLFAQTILHSQLDEYVDEVLFSEPVVITACEFLEQNASPSTPNISLIGATSPPSFALEVFVHCDGESRFRRLCHPFLYSHSSSNVLEVEAIVTNHLVLRGTYRSLTLVIYGNTAEDLGQFNIELGLDHSVANVVSSPSEGKLEDLPPALLSSKLSFEESLSSLKPLSFHATDVDLSIEAKKVLHLALKMYQMSDVENLIPNLRSAVLSAISKYVTASTNHILHTSSQDSANSFTKSDFDSQEINNILAEAGNELSEIWKNVHAVTDSNLFNDNGFTIGGDEDLPTTKILIELFNQCFPYYKNFSLLDLQCPSQNKWLVLSLSLVLLLCSSKESCFYFVDTGGMEQIINLLCWKTPKSAATTLLLLGIVEHATRNGFGCEAFLGWWPQTEHSS…
	EER97822	SbVIR2	MDAGGGGVLAAVLCMLLVFAIFPLLLWRRRSDAATADNHRHPPQPLQEDQVLHGRAAARRMRRRPGAAGAGSSAASTSRNVVEDDAESDEEEVPEGRNVPRSSKKEKKRQEREAQRQAEEAARDSRRSKQDRYDEMRRKKDEEREAQERQLEEEARARKTKEEEAAALEFEKWKGAFSVDAEGTTESETQDDGQGLLHNFVEYIKKQKCVPLEDLAAEFRMRTQDCINRIVTLESMDRLSGVMDDRGKFIYISTEEMKAVAEYIRKQGRVSISHLANNSNQFIDLEPKAQYEEERQQDDSAAAGTEP
	OQU91575	SbHAKAI1	MLQIRLSKIGSSDSGAAATGSAAAFGAAAAVGAAAALGGGIPESVTVACPDHLVIADLPVAKSLGAVTTSAAAATRAIGRRSRRPLGERVHICSRCEFPIAIYGRLIPCEHAFCLTCARSDSSCYLCDERIQKIQSVKMMEGIFICAAPMCLKSFLKKADFEFHVPDVHANLLQTNQEKEEERNESDAPNISRASAGDTQRQSQMPEMSTARAPPRSGVSQDREERSRYHQSREQTPLRPPTLSKPPSFHGRHSYPPGDAQAENNPPQGFDRPYNWASHSRQESPGKLYDAYEYESAFDPQCTFQLPSPARWKPSVLFCPFPDAATRYWIGPRFHAKCPASSWSYELP
	EER94013	SbHAKAI2	MLQIRLSKIGSSDSGAAATGSAAAFGAAAAVGAAAALGGGIPESVTVACPDHLVIADLPVAKSLGAVTTSAAAATRAIGRRSRRPLGERVHICSRCEFPIAIYGRLIPCEHAFCLTCARSDSSCYLCDERIQKIQSVKMMEGIFICAAPMCLKSFLKKADFEFHVPDVHANLLQTNQEKEEERNESDAPNISRASAGDTQRQSQMPEMSTARAPPRSGVSQDREERSRYHQSREQTPLRPPTLSKPPSFHGRHSYPPGDAQAENNPPQGFDRPYNWASHSRQESPGAATPLRQESDHSTQDKQQLMANAPYMFPPIPPHQGNFMMPMNMNQPLIPNAPFNYPLQQDGNPQYFSAPFQMQLPDTGSDQGSMPSVQPPAGPMSFPEGLQRPWAMGLMPFQS…
Oryza indica	BGIOSGA008791	OiMTA	MEAQADAGGDDLAAMREQCRSLEEAIGFRRETQMGLVASLQRLVPDLVPSLDRSLRIIAAFNDRPFVPTPNPDGGHGKSPAALKPHHRRALPDPARSTRRKTSPGSSPASVAAAPGGLDAVRTMVAVCLLELVPFAEIDAAALARRLQAESSSASEAERTALADLAAELGGSAASAVVLALRRIAEDTGGVQIEEAMIGGKSMTMVWAIDRNKLLKELPESATLPLLQPPPAPQMPPSETDAGSAMIPRTPQQQQPQPDMWPHSMPPIFPRPRGMTMQGMQRVPGVPPGLMPLQRPFMGPAGVITMGGGVGPSPNQQKQKSEEDELKDLELLLNKKTYREKQNTKTGEELLDLIHRPTAKETAVAAKSHTVSPVVVNELAVADLGFEPRGLNVKTIAYE…
	BGIOSGA011274	OiMTB	MGISESDELRAFEATGIYRLAESGAAFLDPVRILNASYRRFRLVPSAYYSRSFGTSRQGGEAETERTGEASPERKKRKRKRQRQPKPRELNEVERMAEARHQEARPLLSSAHKSLLKAKDLLEFLPRMIKEDVRVLDVESNLEKNLVELGSSWRAPLCEMTLCFQKSSGEDSEEDNYNQGYNLIVVDPPWENGCVRQKVAYPTLPNRHFLYLPVQELAHPAGALLVLWITNREKLWKFVEEELFPAWGVKDHTVFYWLKVKPDGSLIGNLDLLHHRPYECLLVGYINLNKEAVRGSKFKFLEERRNIMVSMAKAISRVTLFLTYTAFAILIGGVHLQNVRVEQQNGEAAASALCLYVWQRLCVTARGVGPKAPNPLIPRRAEAVAPAADRDVQPDATDL…
	BGIOSGA011451-PA	OiMTC	MDSRSPKIPRRSPDDSKDKDSDRNRGRDEKNDWDSSRTYGSETDCKEERCDTNKRKGSAMGEDVGDDSRSVDRSHETEVHVFNDKQDKAVEIKNILHDGVGQSDYGQHQLGLDNERRNGTVDKSRVDAHIDDKLGSGRDRNWTGKTQEPEGSVDYLRSCKWQDSKEASDSEWKNAQERQDGGGFHGRVGYRRDFRGRSESTRGSSTYGSRYDTSDSIEIRPNNSLDFGREGSVSGRYDVGVGAHRDVTYGTNGDKVTNSEPDQSGSASMISQFPQHGHKGDRPSRGGRGRPNGRDSQRVGVTLPIMPPPFGPLGLPPGPMQHIGPNIPHSPGHPLLPGVFVPPFPGGPLLWPGARGVDVNMLSVPPNLPIPPPVAGEHSFTPGMGAGPNIHLNQFGSGI…
	BGIOSGA021252	OiFIP37	MTDSPSPRLDEEDAFGRDFNSSPSPTAPPARSGEKRPFGDLDDDDEDVFASKKGKTKVEESAPGAATGMILSLRESLQNCKDNLASCQVEREAAKSEVQKWHSAFQNIPAVPAGTNPDPVSVVSYLNNLKSSEESLKEQLEKAKKREAAFIVTFAKREQEIAELKSAVRDLKTQLRPPSMQTRRLLLDPAIHEEFTRLKNLVEEKEKKIKELQDNVAAVNFTPSSKHGKMLMAKCRTLQEENEEIGAMASEGKIHELGMKIAVLKTRNNELRNQFNELYKHMDGLTNDVERSNEMVAILQDELETKDVELRRLKEMLAQKEATDEDKIPQENDVAGDDIDAAAESQPIKVET
	BGIOSGA010444	OiVIR	MGRPEPVVLFAQTILHSQLDEYVDEVLFSEPVVITACEFLEQNASPSTPNISLVGATSPPSFALEVFVHCDGESRFRRLCQPFLYSHSSSNVLEVEAIVTNHLVLRGTYRSLTLVIYGNTAEDLGQFNIELDLDHSLANVVSSPSEGKLEDLPPALHSSKFTFEESLSSLKPLSLQATELDLSIEVKKILLLALTMYQIPNVENLIPNLQSAVISAVLKYMPASTNCMSRNWNRDPANCFAEDNVDSQGTSNTLLMEASNELFDIWKNVNSIVDNITFDDNGLAFRLEELPTTKHLFTLFDSCFPYYRNCSLLDLECPFQPLVDLQSAVVNIVSNLPSEELSSDGVNFLSSASIELAELLKMINMCVPIEDPSPVLTARRICKFGHLEGLLSYNLTIGL…
	BGIOSGA033196	OiHAKAI	MLQIRLSKIGSSDSGAAASGAAAGAGGGVGGGGVGGAGAGAGGGPPKSASAAAGGAPESVTVACPEHLVISDLAVAKSLGAVTTSAVAAARTIGRRSRRPLGERVHICCRCEFPIALYGRLIPCEHAFCLACARSDSSCYLCDERIQKIQTVKMMEGIFICAAPMCLKSFLKRSEFDSHIPEVHANLLHNTPEREERNEPDAPNISRASGGDQRQSQMPEMSTARAPPRTGVSPSSSSHVQDRDDRSRYHHSRDQTPQRPPMLSRPPSFHGRHSYPPGDTPSENNPPQGFDRPYNWAHENAPGVTPVRQESEHGSQDKQQMMPNAPFMFPPMPHQPNFMMPMNMNQPLMSNTSFNYPLQQDGNPQFFSAPFQMQLPDVGLDQGSASGVQPTPPGPLSFP…
Hordeum Vulgare	HORVU4Hr1G079900	HvMTA	MDGSKSNTEEDDYHVIGDLRSPKIPRRSPDGSKDRESDRREREDRKGWDSSRSETSADRADTRDGDYSSDHNKHGREKETIHDNADESGGIRKGVDSSSSRGGRSDEDINDRRASAMPDNIDEDSRSADQSHQKEEILGHTVEYGHESKGGVEKEETSPRVGNDGWESSGDRRNRDAQPSQIPDTPDRGRDSSWNVKTQEVEGSEQYSRSCQLRDPKETNVSEWRSTQERLDGMSFHGRAGYRQDSRGRADGYRGTSIFVNRYDRSDSIEIRPNSNFDFGREGSVSGKRSDVGAHRDLIPGTTDDNSTNHPEADQSGNTSMVSSFPQQGPKGDRSSRGRGRPNGRDSQRIGVPVPLMPPPSFGALTLPPGQMQHMGPNIPHSPGPPLLPGVFMPQFPGP…
	HORVU7Hr1G048110	HvFIP37	MADPPSPRLDEDDTFGRDFNASPSRNAAPVRSGEKRQFGDLDDDEDDVFASKKGKTKVEESAPGAATGMILSLRENLQTCKENLESNQVELEAAKSEIQKWHSAFENXXXXPAGTNPEPVSVVTYLNNLKSSEESLKEQLEKAKKREAAFIVTFAKREQEIAELKSAVRDLKTQLRPPSMQTRRLLLDPAIHEEFTRLKNLAEEKEKKIKELQENVAAVNFTPSSKHGKMLMAKCRTLQEENEEIGAMASEGKIHELGMKIAVLKTQNNELRNQFDEIALLLVNGYYANMELLDLF
	HORVU7Hr1G083160	HvVIR	MGRPEPVVLFAQTILHSQLDEYVDEVLFSEPVVITACEFLEQNASPSTPNISLVGATSPPSFALEVFVHCDGESRFRRLCLPFLYSHSSSNVLEVEAIVTNHLVLRGTYRSLTLVIYGNTAEDLGQFNIELGLDHSLANVVSSPSEGKFEDLPPALRSSKFKFEESLSSIKPLSFQSTDLELSLEVKKILYLALKMHQILNVENLIPDLGSVVISAVSKYVTSSNCMPHSWNQDLADGSSKSNLDPQESNIVHTEASNELFEIWKNVHSIAATLLGDDGFAVGLEELPTTKTIFELFNNSFPYYRNCSLLDLQCPSQNNWLVMSLSLVLLICSSKESCFYFVDAGGMEQIINLLCWKTPKSTATTLLLLGIVENATRHGVGCEAFLGWWPRSDRNSIPT…
	HORVU1Hr1G061690	HvHAKAI	MLQIRLSKIGSSDSGAAASXXXXXXXXXXXXXXXXXXXXASGGAPAKSAAAASGGAPESVTVACPDHLIIADLAVAKSLGAVTNSAIAATRAIGRRSRRPLGERVHICSRCEFPIAIYGRLIPCEHAFCLACARSDSSCYLCDERIQKIQTVKMMEGIFICAAPMCLKSFLKKAEFMSHVPEAHANLLQSNTEKEERNEPDAPNISRASGGDTQRQSQMPEISTARAPPRPGVSPTSSSHMQDREDRSRYHQSREREHTPLRPPMLSKPPSFHGRHYPPGDTQSENNTPQGFDRPYSWGHDGTPGATPLRQEPDHGTQDKQQVMPNSPFMFSPMHPHQQNFMMHMNMNQPLMPNASFSYPVQQDGNPQYFSAPFQMQLPDAGSDQGSVSGPEGLQRPWG…
Selaginella moellendorffi	EFJ09274	SmMTA	MLPFQQRPGQLPTKSGSEDVMKDLETLLAKKSYLESQKSKTGEELLDLLHRPTAKETAVAAKFKTKGGSALKEYCPSLTKEDCRGHRGSYLPCEKMHFRRIISLHTDVNLGDCSFLDTCRHMKTCKYVHYELDATLDVPGVSRSLSKPRADYCSEVELGEPQWVNCDIRSFKMEILGQFGVIMADPPWDIHMELPYGTMSDDEMRNLNVPVLQTDGLLFLWVTGRAMELGRECLELWGYKRVEELIWVKTNQLQRIIRTGRTGHWLNHSKEHCLVGIKGNPEVNRNIDTDVIVAEVRETSRKPDEMYPMLERISPRTRKLELFARMHNTHAGWISLGNQLNGVRLVDDNLRRRFKAAYPDVEVHPPNLSFGTETSSSQAPLLV
	EFJ12854	SmMTB	MLPFQQRPGQLPTKSGSEDVMKDLETLLAKKSYLESQKSKTGEELLDLLHRPTAKETAVAAKFKTKGGSALKEYCPSLTKEDCRGHRGSYLPCEKMHFRRIISLHTDVNLGDCSFLDTCRHMKTCKYVHYELDATLDVPGVSRSLSKPRADYCSEVELGEPQWVNCDIRSFKMEILGQFGVIMADPPWDIHMELPYGTMSDDEMRNLNVPVLQTDGLLFLWVTGRAMELGRECLELWGYKRVEELIWVKTNQLQRIIRTGRTGHWLNHSKEHCLVGIKGNPEVNRNIDTDVIVAEVRETSRKPDEMYPMLERISPRTRKLELFARMHNTHAGWISLGNQLNGVRLVDDNLRRRFKAAYPDVEVHPPNLSFGTETSSSQAPLLV
	EFJ12721	SmFIP37	MASTPFDEDEFDFGGDVVGDVGIRAGKRGFGELEDDDDLFPSKKIYGSAVAAGSDHATTTILNLRASLEERDGTIASLKADLATANGELDKWRNLFQSGESILPENSTSDPRLILDHIKSLQASQARVKDQTLVHDLKLSLRPPTLQSRRLLLDPAIHVEFTRMKSCFGTFVISMKRLRGCSKWYKLGGAYTPESSGAKGLANGLGDASFRASLPPRFDIRNDTTPTNDAV
Marchantia polymorpha	PTQ41153	MapMTA	MEGHDEEENEEIMLLREQRRQLCENIENQRRNREDLINNLSLIVPDLVTSLELSLKVATSFGGVTSTKRERTRYPRADAKDRDYVMKGVVFGGSLRNGQNGSGGFQNGVENRSLSRVQMKANGVVENRFGRRVESWNGDSGDSQNWGMDDWAEKEGGRMEALTFVKGMVAACLLAPGTSVPMDSTGLHRRLSKDPTVAERDALAELGAEGGGIKAVEIALKALGDNSNGSVEIEEFAVSGKTRLMVLGIDRNRLSKELLAPSSLRMPGDAPHNMMGIMGPGGNMEPNGCPGPQNMGPGPPRPDMWVGGNDPHLQVAPPLPGPGPPMFPGGPPPSMVPRGGPRGMQGMMGMPGPGLQMGFGGMPQFQRPHLAPGLGSGPPVVAGKRVGEDDDMKDLENLL…
	PTQ48522	MapMTB	MDSPDVGSREDMIESGKRRKISDGSDFSKDKDRHTEHVQDWGETGDRKQRASKSRKYGKGEREPRAVRVKGYGGGDERVADGNGEYSEDERACTGGKKRVDKLDTSWDMPDEGRSKRKSNKDKRVAKLEKFPVGESGGKEESGDKDDRGWGQVKEVRDESERSEAGHVEVLGIRSSGSSKKKAGGTRAGKSGEGIDIDDEERKVGRDYCEESEEDRGWRYEDERADQEVKAAGLGSCRSRSRSRGERGHEVERDVSADRAAGYDDSEDGRLSEKRRNGREKNRGAKGDREEASERFEGEDDDRFDCGWGEVEGKRINSRTADKVEERGGKRGGRDRGRGEAIELFKEDGHEPVKERDRNKGSERNDSKWDESEEGKAVGRSKRSREDDRRERSRGKERG…
	PTQ48681	MapMTC	MAEAEVEAEGNLSQGILEIQGANAVWLDPVAVLNGAYSQYQVSYSRYYSRPSFGNLHSSSSSAGAACSEGNTRKRKRKKTYTPNEKEVLAELRHKESRSSISHAHSSFLATRPPLSSSKATMDSLSGNCPASQQLSTLADANTNTSEDAEVDFVRLAELWQAPLYELNYLRKSSQGAESDVRWCQHMESRATPLFGSFVEHEEEALAECAGCTFILPRNCRFLMSDVSHIHQLIPEHPDFGYNLILIDPPWENKSVHRKSLYPTLPNRQLLSLPIKQLVHREGALLALWLTNREKLHQFVEKELFPAWGVQLAASWYWLKLNDSGHMISPLDLQHHKPYECLLLGYLPGNKQAAYSDETAQEDLMSMRETVCYKAPPNKFVIMSIPGDHSRKPPLGSLL…
	PTQ36843	MapFIP37	MANAMYDDDFDFGGDDGEDSKLTGGKRSYGELEDDDDEIYPAKKMYASSVVANDHATTTILNLRASLEERESTIAGLQKELDAANADLERWHNTFQIESVVPLGTTPEPDVVLAALQKVRTSEGALKEQLLSSKRRESAMLVKLAGREQEIVDLKSLVNDLKLMLKPPMLQTRRLLLDPAIHAEFTRMKKELEAAEKRVKELQDDLAAVQFTPHSKNGKMLMAKCRTLQEENEEIGREASEGKMHELGTKLAMQKTLNNELRRGYQELFEYVEDLNDEVERSQQTIYILQRQLQQKENQVQQKHNQLLEQRKRADLRDTSMKSREEERVQYLLETKRDGYMEEDKLTGDLKRR
	PTQ35094	MapVIR1	MRHPGLSVLFAGTFRHHLPGDHVDEVRFDEPVIISAIEIMDLHAPEVYESLSVYDGSCPQDFPVDIFFRSGGDECFKRLSHPFLYYSSAPPLLDQDVEATEDDYGSYWNLEVAETDHLVLRGTHDCLTMILYGY
	PTQ45696	MapVIR2	MGRPAPNVLLVETFKHSRSGEHVDEVRFHEPVVISAVEIMDHNAASQCRSISVSGVSSPHTFSVEIFVRSGGDTRFKRLCHPFLYSSSAPPLRDVQVAVTDHIVIRGTYDSLTMILYGNSSIDIGQLSGNHDLESALPSSSLDDASYRLEDLPEALHPRKEKLCPITSLQHLHLVYNDQEQILLVRQLLQLLEHIGGASTDPLTMNKLVKILVSAVTSLQVSETRFSASPSFTSWPSSANMAGLEVQETMKVPQGLLEAKRELQELQDELKNRRDEKLYEFTRDEDEVAHEEKSAGDVSKSAEVSDRVLEFIVHWIQDGFQPSEVKRLIGGLAAAQLLCTDPKECYRFVAAGGMRLITDVLQQVSGKFSITTLLALGVVECASRCAFGCEALLGWWSPT…
	PTQ35842	MpHAKAI	MVNLTIRLNVKGSGGESSTPTKTAVEGPGTPQLVCGGHLIQTELPTASGLGLSSDLAAATAPSSGYLGYRVRRTAGDKVHFCVRCHFPIAIYGRLDPCEHVFCLICAKKDANCFLCEERVLRIQKLEVLEGIFVCGAAGCLRSFLAKNEFEWHVREVHSHLLSSREAPPGKSLLEAPHPSQSLGHNQNAPTPSPSQSQPHSPSQSRMVEPPTFGSNSNLLLTETSPVPEKTTKQHSSSSGPSGDQSEPPSKRKKLELQLNAGLREREREKGRERDDHGKGHDDRDRDDGHRVREREHSQKERDHTHRKRERGNQERDRDREKDRDRDQEREFQNQFQREREREQWEQQHVHQQQQGPGPHYQLPPPPPPPPPPPPPLQPNAHQPERLVQVPLSQQGVAP…
Physcomitrella patens	PNR63074	PpMTA	MDVSMGGGEEEIVALREQLRHLQNKVEHLRRTGLEQSRSLAVTVPDLEAAVELSLKVASVFGGLEIKRKHPTEIQESVQKKSDSVHAISGGDHNELPGGPRYAGPGQSFSGGLSNGSIEQRGILGAPYKANVDIDMGGPRLPGDSWGGAEGPVQGEGWGADSWGGGGWDGGRGVGPVNALGVVKAMVAGYLLSHMSVFPIDSLTIYYRMLAKEVNPIEIDALHEVGGGGEAGGVTAVDYALRSMAEAGGLQIEDIEDCQYGGFHVLVLNFDRGRLIKELPGGCLPPPPRMGGDHHHRGVMEPNVGPHGLPTRPDMWDHLQGGPPPPGGPMFPGGGGPLMLPRNGPRGMGMLGMPGGGPGLGGGFGGPFPRPPHAPGLHGGMGGKGRGPAEEEDIDALLH…
	PNR53629	PpMTB	MGSPEGGGTEKYLSKRRKSASSHYPKARDWDDEEAYDEDRRYRSSKTKVSSRSDREREITREKEKDREKERDHDRGDREGRSRDEYFEKGVKQLRSFREDKHDERAERDDREVVESRAGSNKRRNASEKVSKNNEVGPTQEEKKGGRADYAIAVNEVTLRKHERAHDLGEEELKIGEPRVEKSREKERGRREEPRIDRGHNGEDEKYRRSDSRTTRGEGLGEDSVIKRNLHRERYYGKEEEKLWKKESKAERSHDRSESNVRNFITRAERFSETEDEKVRHSDSYVEESQNGETEDYQRVERTHEFRDSLKSRKGVYRAGRSHDIDDDSMYEIDLRHERATKTVTTSVLNSNYSKSGKNVEEKKSARAGRRMHSQYDEKDLRIVEAQGEGRDRYVEISG…
	PNR53168	PpMTC	MEGGCKSLLSEKVKCSSQVAHDEDSQDFKKLVARGEAEPGEGEGEGGGDNELKKPERNRREKERLEKEELDEWEKSTHYREKRSGNWSKEKCHFDHTQSRDKSEWRDLKVGNNLEGEREESGNKIPSLGRRRGRDTLEREDCDLGGRFLGGDDREGEREREQKKGRGMEWQRERDKGKERERERKRRDELYWNDQQHIGSERYDDRYCDLNGGGRSTVKGRENRGYRVKEKYRSRGTGREELDDRHRRVSWDRREDERTGKLASKESTHGFMRDSAVAREKVDEDGSRRPRWDEEKGKKSLSRDSIEEAKLSRSKVEDLVDKVHATEKDSGSDLPDDRCRLKGKHGRPVTSPQSPDDRRELYKGGTCAISSRSPDDRRDHRSSKAIANSRSPHDRRVER…
	PNR47088	PpMTD	MDAASGEVIEVELQNGVVIIEGNNGVFMEPVRVLNSGYDMHDVKFERYYSRAFFTSVSMPSSGVTNEGSDTRKRKRKRVYNLNEKEVLAENRHQEVRSVILKAHEAFQATVAPSLRNYITFDGRDDCVPSPSKSCSSMQNLGIEEGEVNFVELAALWQAPLYEFSFSKGQVDCEEEESRTTPMFNTIIKSSSRTSEVAECGACKYLLPKSCTFLISDISEVHRLIPGDSKDGFNLMVIDPPWENKSVHRKSLYPTLPNKYLLSLPVKQLAHADGALVALWITNREKLRHFAETELFPAWGVKMAAVWYWLKVTVEGTMVSPLDLAHHKPYECLLLGYLPSKIGSTSEESVQFTGSREHADLPDKFVLISIPGDHSRKPPLKSLLSKHIPGQRHAERGLE…
	PNR49466	PpFIP37-1	MASPKTAPPFADDEMFDFDGETCNENGMTGVKREFADLDDDEEELYPSKKIYASHGPSSDHATTTILNLRSTLEDRDSTIATLKASLDAANGELDKWKNSFINDSLFPAGTTADPAVVTQAMQKLQTTESQLKEQLLTAKRRESVLVVKLANTEQEVVDLKSTVHDLKLMLKPSMQQTRRLFLDPAIHAEFSRMKKELEAADKRVKELQDDLAAVQFTPHSKHGKLLMAKCRTLQEENSEIGREASEGKVHELGTRLAVQKSLNSKLRRCYQELYDTVEDVNYELERSQQMVYNLQREVQKRDHQLAEVLKQNEEHQSRREEPTTTHEEEDHQQLVVKDGDK
	PNR29369	PpFIP37-2	MSTMESQKNVDAVNLAKQNLEAQAKETQDKIGGPENSSVVSAQVVIPSDVGKKAEERIASLESENEKLKKSLKDCEEALAMANGETEKSNKVSREAKNRISELDARVKDLEGEVQAAGAKAAELELQLKKASELHAEAEKKMKEYQDKLAQIEQTNTKFEKDLEGVHTGLQEREMKLEDMSQNLVDKDGLLEKKEAKIADLSEKLDHFKSRAIPAEEKSSELGSAKNDLESKVDSAESKLSHVGEAKEKAEASADEYKEELKKSVERSNMLADALANEKEKTGALRSEIEELKKKYDANAGHARVLAERIAELEKIINVTEKEVGEVEADKKGLESEMMNEADKKEAASKEATELEREKGGMVDTIDGLKSKMKGAVSEAEEKEAEAKDKEAEAAKKKH…
	PNR30964	PpVIR	MAALPRCSLLFADSFHHDRLCQHVDEVRFTEPVVITACEVVELHQPSRCPTLALKGITSPESCALEFYVRSGRDSRFQRLGPAFLHSPAAIPFLDVQAAVTEHLVLRGSYKSLTLVIYGNLASELCVDNNPDTNNVSQRATSKIVSLREILCTQPSSILSLSNLQLYTPPTKEQGTLLQRLIKYVDGRDATQHMVSMLLTAAAAWHLSHQRQREGAQWCALKKDDPLDGSRSLLCDDSIREMSELHNLLQQKEGDDKHTSSDEANGRVLVQLSLHWLQVGLDPSAGLNSSISAVESLLGGLAAVQLLFTSCPKDVPAFLAGGGMRLLHQVVEEISGTSALLLFALTSVECTLRHASGCEEFSAQDKRILLSLLEKKQRPPVVSLLQRILQRLRCYELAV…
	PNR33030	PpHAKAI1	MVNLTIRLGKTGAGAGAIPGGKQEQAGGTIPKGPSVPPHLMGTDLPHLKGVGTVFSEPCAMNFVGVKALRKPGDKVHICVRCDFPIAVYGRLIPCEHAFCLTCAKLYPTCFLCEERVTRIQKMDVLEGIYICGAPGCLRSFLARPDFDLHISDAHSQLLQLEQGRLSPERNPSAANSLSETQVQSQHADVAPPVRQPSGTLQVLLPRKEPQRKPPKSVRQDPLGLLARPVPELRLPEEFPHHRAGDQRTNSSKDGKTQGNDQKLLPRYREWEMHAPQGQGENERNTHEGESLRERRLDGGSSNHSGRRKEREGDKGGPPPHPPPPPPSLPPPKKSHKQEQQQPIQQLPPPPPYPPPSFPPAYLPQQEGNSFPSRFEAPRSFHSGMLYENGHQLRHPNGS…
	PNR28918	PpHAKAI2	MVNLTICLVKAGAGAGGSPGENQELAGGTIPSASKDPSMSPHLIDTDLPLLRGVGVVPSEPCAVNFVGVKAHRRPGDKVHICVRCNFPIAVYGRLIPCEHVFCLTCAKLDPACFLCEERVTRIQKMDVLEGIYICGAPGCLRSFLARPDFDMHISDVHSQLLQLEQGRLSPERNPSVGNAAPKTQSQHADATPPVRQSSGTLQVVPPRKELQRKPSKGARQDPQGVLARPVPELRLPEQFPHYTRDQRSTHEQETNHANAFDSHGSDQKVRRHREWVMHAPQGQGEDERENYERQSQRGRRLDGGSSNHSGRKKEGEGDYRNPRSPLPTPKGLHERKEHQLSQQSNQQHPPPPPSYLPSFSPAYLPQQEGNSFPSRFEASRGFHSSMPFENGPQLRHPN…
	PNR49853	PpHAKAI3	MVNLTIRLSKAGGNSGLKAEQNLLEANEASLPSKLIGADLPHANGLGFSWSDICTVNIVGFKAQRKSGEKVHICLRCNFPIAVYGRMEQCHHVLCLACAENDSTCFLCKGKVARIQKVDVSVGIYICGVPGCLRSFVLRPDFEWHIANDHSQPSQPESTKITPNQLQIPPEDASQSQSDLVIRRRNSSTSLQVIILKKEDSQRLSKISHQNPQVPPIRSIQSRDEHIGLSYSITGNVDSRQQQEHISWDSTQQGQKLRDIYKVEAHEGQSQRDRRSDTGPYHCLRKRERGRGPRGGHQPSSLSSSKDLPKQRERVLQAQHCQQPSTLPLPPLYPPPNHLQKIPTFRESGGCSLRLESHREFCSSLAMPPPGPPPGGWPVNLIPQDGYGTNGCPRRPPDS…
Cyanidioschyzon merolae	XP_005535622	CmMTA	MKGERKRPQRHDRDADRELALRLHNEEKQELRGLRRQTRTSADKAVVEDATVMGRPCETVTGLDSFLSSCLNETGRHSRPRASRKRTVENAFEHFSVAKYTEKHAKLEPRKQGTSALPIDEIQTVPIKDLDQFPSCVGVAENQKTSSSLRRQIREQIRRLNDGYYINCDLRYFNLAYLRECVGNFDVVLIDPPWRIAGGQRASTPNGPMFTNNHWAVNYNTLSNEEILDLDIGCLSNSGLCFLWVVSSQLPTGMACLSRWGYEYIDKITWIKKRQGKLHVSHGYHFMHSSELCLIGVKRPCEFIGKVSNDLIFAEVREKSRKPDELYHVVETMLPGTAKIELFARNHNIRRGWLSLGNELGEQFCDWFNDFECDMCGARIHFGERRYKAKNRPNSDFCR…
	XP_005536017	CmMTB	MNVLQTHLLQTVKAHLITRSRKWNTIEVNEDDTDSGWRQLDASCNRTHARHGAKTYKRHCLSGAAPRLVAMVESAPLGLLESTEELENRLLQSYVSLIKNLTQQNASSNPEDAHGGSENPAGAAAAPGATAAAEAAVARHEHPGGNETAKADALTDSVFSDLCYVPEDFMVPPHCIPVRADVRFADWDQIAAAANGNYDVILMDPPWQLATANPTRGVALGYNQLSDESILAIPLEKLQRCGLLLIWVINAKYRVALQMFERWGYRLVDEIVWVKLTVNRRLAKNHGFYLQHAKETCLVGVKGNDLSALSTAPGMPRPDVILSERRGQSQKPDELYEWIEALVPNGKYIEIFARKNNLRNFWVSIGNEVTGESFEQALPPELCKQLREELST
Micromonas pusilla	XP_003061531	MipMTA	MGAKAKKAAATENVPASTKDARLVDAEDVCEARWKDLSDDAVKAEVGAYRTAIGDLEADLAKRGEKVEPSTFAFEETVAADEEGGDGAAADDIDPGAVGLDGEGKPDAQEGADDGLIEGNVDDIDPKEWMVPPQCIPVHANVVTYDWSKLYDHTDFDVIMMDPPWQLATANPTRGVSLGYSQLTDLSIADLPIPKLQKDGFLFVWVINAKYQWMLEQFKKWGYDFVDEVVWVKVTNSRRMAKSHGFYLQHAKEVCLVGRRGKDPPGMSDKAVGSDIIFAPRRGQSQKPTEIYELIEELVPNGRYLEIFARKNNLRDFWVSVGNEVTGTGLPPEDVKAFAEEGAVPGARYGAGANHAK
	XP_003061685.1	MipFIP37	MRRRRASHPPAPPARRRRGQADVGAARPRPTSSVMASALIDEIKLNASNGDSEQYDLAGFTPGWLHDLVGSCLGTTLPAKSYVACKFVIGGGKKTRAKYDPDMLKHFTEALRAAGLEEDRGASACAECAGTYKYQHDTDKDLKYLHVFPKVEIVSVGGDGDGVNGGGDRTGGGNARSPEYQCCSCTFEEFIDLVAMNVPSFSQKRALLKRMRVLQSALEQLENMLVEQQRLTEQEQEMYDSMVDVSSKVDHLNAELEKMVSKGRLTKGEQKAMIGDLASKLEELDVMIATADAEGKQKKRETLEGKRVQLIEKSDAIASFKPIVYAMANERELNDLRAELKALEALEKASGGKLLKGADVAKLAKKPQIEERIAALEGEDKGWFEDECRAVLFTQKAPA…
Emiliania huxleyi	XP_005767874	EhMTA	MPCGHIHFRRIIKPHTDVSLGDCSYLDTCRHMATCRFIHYEVDHTDAQRMRQGSAQLDPFARTATNRVDDDPFSRHYESQFVNCDIRTFPMQTLGKFPVIMADPPWDIHMELPYGTMSDDEMRRMNVQVLQDDGVLFLWVTGRAMELGRECLEIWGYRFVQELLWVKTNQLQRIIRTGRTGHWINHSKEHCLIGVKGDLDDRFNQNLDCDVICAEVRETSRKPDEMYDLLERLAPGQRKLELFGRPHNVHKGWTTLGNQLGKTQIAEPWLRQHLLDEGVFEPQDLAPMPTPPRDPLVPPWGGHDPPERLPREGMQ
	XP_005778917	EhMTB	MLSSPANAGPWPTTFIEQEEVPPLLRWRPPALLRPLGQPAAAVPPAEAGSKRKRRSVRAEAPLVENEPGLCDRMEEAHVALRRRLLAEAGGKPAAQYRTAAATASASEFSPGRAAGLIAGEPEPFSLAQPQLPPLAELTERQQRSSRRRRFRVVRLSGGGARGGGRAHSLAPPLLFHSLVRNATDSPARLEALGCEWLLPARSSFSLCRLAYWPRLSRILPRFRCLVVDPPWPSRSVQRAGAYKVLALEELAEALRSLPALCDRRGCLICVWMTNAIKVQEMVEQTLLPAWGATKVGLWYWLKLSPDGSRI
	XP_005782896	EhMTC	MPCGHIHFRRIIKPHTDVSLGDCSYLDTCRHMATCRFIHYEVDHTDAQRMRQGSAQLDPFARTATNRVDDDPFSRHYESQFVNCDIRTFPMQTLGKFPVIMADPPWDIHMELPYGTMSDDEMRRMNVQVLQDDGVLFLWVTGRAMELGRECLEIWGYRFVQELLWVKTNQLQRIIRTGRTGHWINHSKEHCLIGVKGDLDDRFNQNLDCDVICAEVRETSRKPDEMYDLLERLAPGQRKLELFGRPHNVHKGWTTLGNQLGKTQIAEPWLRQHLLDEGVFEPQDLAPMPTPPRDPLVPPWGGHDPPERLPREGMQ
	XP_005787776	EhMTD	MEGDEDEVWTPQEVMNLRIEAITETPSFCFLWSGSGVSLQWGRACLRKWGFRRCEDISWVKSNRATGRNTHFLPDSVVTPTTEHCLVGIKGTVRRNYDGHIIHANVDTDVMLSEEPPYGSTEKPTELYAIIEHFSNGRRRLELFGEDHNLRRGWLTLGKGLSSSSLEVEEWARQHFEGSHESRCFEDEPAQSLPNHLLGTTPQIEALRPKSPTQLREEAERRLLKARHPRECGRECGRECGRETR
	XP_005768522	EhFIP37-1	MAGEIRRLREELKASQKREAALRDELEASQFQSGSIAGKKLVQKCRELQSENEQLGKDVSEGRMQQLRAEVGMHKDYASEQRKSIGEMREWIEQLSDELEVAQGTIFSLRRELKDEKAMRERSSRD
	XP_005781681	EhFIP37-2	MAGEIRRLREELKASQKREAALRDELEASQFQSGSIAGKKLVQKCRELQSENEQLGKDVSEGRMQQLRAEVGMHKDYASEQRKSIGEMREWIEQLSDELEVAQGTIFSLRRELKDEKAMRERSSRD
Ectocarpus siliculosus	CBJ32722.1	EsFIP37	MADSKRVRISKREGALMARLSAKEQEIYEVQASARDLYRARRPVTDFARQVYTDPAINVEFQLLTAQLAEMENSLRLKEAELKELRTTADKADKDKGKGAAAKGAGAAAKPPPAGGAGGNSGGAVAKGESTVARASALVARCQRLEQENEELAASADVAKVAQLTSEKAVAEAYAGELKTALEEAYEYIEKLEEEREVHSTKVYALEEELRLVASQPHLHGQQQEQQQQPQQGHEEQEQEQEQQQQHHQQQHQQHHHQQQQQQQQQQQQQHEEHHDPHQHQQHHHQQQQQDYHAAPQQRSLGAASSGSDMPQQSSPSSRDDKSSWNEAVQQQHDYDGGQRERRRGQGGEGEIGRNDHDDGGNSRPGSHDEPAPPPPPPPAAALETAATEDDMDDLYGDM…
Chlorella variabilis	XP_005850968	CvMTA	MPAVLDLPQLPSVQRLLQAEASALRQTWEASDAAALEAEIQKYKAALSDVLEELKRLGVDTGEEEAGDAEGQEGVEGVDWRYGSVEELDPSEWQVPPHCIPIHANVTTYDWSRLIRATQFDVVMMDPPWQLATANPTRGLTDQHIAQLPIPKLQQNGLLFVWVINAKYQFCLDLFDQWGYELVDEVVWVKMTVNRRLAKSHGFYLQHAKEVCLVARKGDDPPGMRGGVGSDIIYSERRGQSQKPEEIYQLIEKLVPNGKYLEIFGRKNNLRDYWVTVGNEVTGQGPPRGDQRAIEEGLRIPNAVYGRAG
	XP_005848804	CvMTB	MTEDGGRRAKRRCARKYTSTAMPSAIHYVGYVEDDETPEMIMAKFAELERIKVAGKQAQAAQTVAAAGDAPVSGAPVAADAGACAGAAGQDTQQQQQQQQQQDMQQHGAAAAAAAEPPGGTTTAAGGAEAGGGEGQGGLTDEQLLEVFKQTSMFNVRTALQDNEMLLGIDEILEATNERYADEEAVSDDEDMLRAFWSDEDEVSLSDLEDDEAGGRRRRRGGGAGRIARQGSGPGRGPGLQRNAACVRARHNVITAFNPITQALVRRKVRVGSEREELYHVRVPPAPIPVSWGRTVQPYVPLDRRSQRPMAVPVPPALLKAMEEGGRAMDIAPMERCVYREECSIPDADWGGLLPAAGGGHQAVLINPGWECDGRGDAAVQRLARLPMRRLVPKGFVFI…
	XP_005844948	CvMTC	MHAGGCLVAMWVTNRERHRRFIEQELLPGWGLRHLATWHWLKVTDGGQPVGRLDIEHRRPYESLLLCWPAHLPDPPGAPAAPAAGGDASGGSCFHVLREPLVVVAVPPASHSRKPHLGPLLLPLLPDGARCLEMFARELHSGWTSWGNEGLKFQSKQRFQRRRQ
	XP_005851050	CvFIP37	MAVRGPASHAAALIPPPPSQAAATLQQWAEAFEAERQGALRGAAGPITPAVVAQAAEAHLGSQLAALGAREAGLQATAAQTAAENLQLRRALHVARQAAEPSVVQLRQLLLDPAVNREFAGLRAELEARTRELAAAQLELKALKFGPEPLLAKLDRQQDEIANLRRQVGESRAQQLERTVAALREQLEEMQRVHAELEQHSFAVDQQAERLAEQLLLAKRGLGPRPQLPGSKPPPRRP
	XP_005848389	CvVIR	MNQPVILYALERRQNGAKNVFLTKSDVEGIIRIKQGDQQAPSGRRRRGAGGGAAVQGGAKNYSKKVLQFFQVLKGAGGQDILCRCVKRSGEWRWCPVVPLEELPRVIKEHHERATGFSGVEKLYTHRGKVGKQLGRNRIVCRVVEIKRPFGVTMYRLRSGAGVVEGMHQASRLSKAPPSLASELTFSGTAQRGVPVVSLNVAMAAQPGGGKAAVRCGCRGACTRNCSCKKNVPSSAAGHQQTLLLLFAQDAGAPASARFLQLCPGFEQPQSGTRVVQLQPCATTRVLLRGWYQTVPLSLYGYPLETAMSASPPLPQRRLTLAAALQWLQRQQQRELVVAQANAACWRHAPLQPAVAAVLSQLVAYWEVVGTSERLMALTPPPTTLFETAATVADSVCAQ…
	XP_005844649	CvHAKAI	MADARRYAGQIDLRRRGHKTHICAACDFPISVYGRCAPCLHAYCLTCAASMAQCLICHARITKLERIPAESGLFISPLTLQGYRTEADLARHAQQLDQQLRQLMAASAGAAGGMPPMHHLQAAAPGQPGWKPPPPPGAPPGGGGPGGGGGPGFGRQAPPPRQQGGVGRQQPFQAQVPHQQQARPPPRHGAGGVMMPR
Chlamydomornas reinhardtii	PNW82819	CeMTA	MQDGQGPPGDGRGRGRGRSRGGRIMFAREGGRGPRPMHSDMGPPPPPMGMFPHDPSAMMGGPMPGMPPMDFTPEMLLTMMGAGLGGPMGLAGPMGMMMPDFGAAAAGAPGGMMVPPGAMMPPPPQPPSGGPGGMGGGGMGGMGGMMGHQQGMGGAGGPMGLPGGGMGMGMGGGGGGGGGGGYGGRGGHGEAGGGGGGGGRAGGAGGGGGAGGAAEHLSNDYSQNFVDTGLRPQNFLRDTHLTDRYEEYPKLKELIVRKDRQVSAHATPPLFLRTDLRSTRLSPELFGTKFDVILVDPPWEEYVRRAPGMVADPEVWSWQDIQALDIEAVADNPCFLFLWCGAEEGLEAGRVCMQKWGFRRVEDICWIKTNKEGGKGPGGGRRPYLTAANQHPESMLVHT…
	PNW88915	CrMTB	MEPGGPQGADEAGRNAKELQDAKDKIRQLREKLVFRCKDLIKWKFFTPASVEVPREPAKAEAEKTVFHVITSFLFENAVLVPVDTQALHKKIVASPVGERYEAALAALGLTGPEEVVHKMASISFKFGASEFTCLRIGQLAFADGVRMYITRADRPALSRLTGIEDPDRNKQSAAGPGAGGGGGGPGGDSQPGGMMGPGPGPGGMMGPGGPMGMMSGPGGMMGGPGMMSPDGGGLMGPGGGFGMSGGPGGFMGPGMGFPGMPPMGAFPQQQQQQQQQQQQQQQQDAMPDAKRMRLGGGPGGSELDDLLGKRSVKEKVKVEKGSELLDILSKPTARESARVEQFRTAGGSAIREHCPHLTKDECRRVNGVPLACHRLHFLRVVQPHTDVALGNCSYLDTC…
	PNW82657	CrMTC	MATLPGAAAAAPGANAEVGVPEPSLEPQDALQQRIALAEGLLALNEADAMQAWQQLPREALLEQVAKYRGAVRDMASALRSSTLPGGVSEGGLPHADELLVLGRDVAHHAALAVSAAAAAAAAGGSAGAAGAGPAAADDDAAAAAAADPDAAAAGGEFSHLGEEGVDYTFGNVDELDPSEWQVPPHCVPIHANVTTFDWPSLYSHAQFDVIMMDPPWQLATANPTRGVALGYSQLNDDHISRLPVPQLQRQGGYLFVWVINAKYKWTLDLFDRWGYRLVDEVVWVKMTVNRRLAKSHGYYLQHAKEVCLVAKRGNPPVPPGCEGGVGSDIIFSERRGQSQKPEEIYHLIEQLVPNGRYLEIFARKNNLRNYWVSIGNEVTGTGLPDEDMQALRDLHHIP…
	PNW77799	CrMTD	MSDRRSKRRCVTVKSQVPSAIHYVGYVEDDETPEMIMKKFEELERIKKAAQERRQQAGAAGTSVAAASGAQPAAASPDPNQHPAAPPSTSAANAGQDASTDGVGGAGSSAGPSTEPQPRSDQAPASAPAGTCADTAPASSRDVEEPNALPTPADESHHALDEEALLEVFKQTSVFNVRSALANNDLLMEGDHNPMHMRDQGGYGGGDVAYGMEDLVYGAGAGDSDLEDDELLYLKGFWSDEDYEVGGGKGRDGAAAARRRRAGSAGGQRSSGGAAGSRQPRAPGAGGQSRHMLHQVVTQYNRDTNALIRRRIRVGAGGAAAIGGALAGGGGLVQLRIPPPPLPLSWGRTVRPYVPPEPMPPPEPLEGKPVEATAATAAPAASKEAVAAEGADGVAADVA…
	PNW81228	CrFIP37-1	MEDDLYGGDLYGDAGGEYEGGYGDDVQVEGLQAAELLGGQKAGSGLPSRDLFHDLPPAQLDEVKDTKLTSMGSGQQQQQAQPATDRWRVAVRDIAGVLGLAVGNRDPDTHTVLESVRRLKASDTSAQEELRKLRRRDAALQMQLADRSLEALELRRELASASAAAEPSVVQLKQLMLDPAVAREFARLRAELEAAQVRGRGGGVRA
	PNW81225	CrFIP37-2	MEDDLYGGDLYGDAGGEYEGGYGDDVQAEGLQAAELLGGQKAGSGLPSRDLFHDLPPAQLDEVKDTKLTSMGSGQQQQQAQPATDRWRVAVRDIAGVLGLAVGNRDPDTHTVLESVRRLKASDTSAQEELRKLRRRDAALQMQLADRSLEALELRRELASASAAAEPSVVQLKQLMLDPAVAREFARLRAELEAAQAELATAREELTAVTFTQESKVGRQLMAKCRSLQEENEEMGRELAEGKAQAAEAAEALARAHADDMRAAYRELEDHCLVMEDEAEELQREVFALRARVSELERDAGLPPSLPLGAGMGGGGMGGGGMGGGFHGGRGRFDMGGGGGFRGRGRGPPGMGGPFKRPFGDRDGMGGPMGGRGGFIKRIR
	PNW81227	CrFIP37-3	MSVLLATSLCPCQCHCRAAARTQEELRKLRRRDAALQMQLADRSLEALELRRELASASAAAEPSVVQLKQLMLDPAVAREFARLRAELEAAQVRGRGGGVRA
	PNW77797	CrVIR	MASAPAGGTAADLADALLGQEALLFSRKFTKEKAGDHVNEVTFDFPVTVTRIVLSDPDGEAAAAAGAAGGEAAKPPQPPLLRAFARDLAHPSSCRFAALYASNMSVGGEQGGSSSSFATEPVVTDHVILRGRYTSVSVQLYGRTDQDPLAAVRGALAAPEAGGAVAGGAVAGGHGHHPLPAEDRAALEAQQQALLQRQRQQQQQQGQGQGQGQGRGGKRPRLSLPVMCLPLRTPQPAEAGSEEAGKRTWPEGSMAPAPDLMPPGSSLLPLEGVPPALLSALRQAAEYFKEVGRSHSRISGNPPAGRLAPLMAAAKAVCRALGGAAGDLELALAAGGGGGAGGGEGGGGRISGGGAGAGAGAGAGAGAGAGAGAAAGGAVGRAELHSLVEMAGDWTQLLA…
