# Supplementary material for: N6‐methyladenosine regulatory machinery in plants: composition, function and evolution
Source: Plant Biotechnol J. 2019 May 21;17(7):1194–208. doi: 10.1111/pbi.13149 (PMC6576107; doi:10.1111/pbi.13149)
Supplement: Supplementary file 10 — Table S3 Accession numbers, name codes and amino acid sequences of m6A readers from plant species. [file PBI-17-1194-s005.xlsx]

## Sheet:  m6A readers
Table S3 Accession numbers, name codes and amino acid sequences of m6A readers from plant species.
Species name	Accession numbers	Name codes	Amino acid sequences
Arabidopsis	AT3G03950	AtECT1	MAGAASSDRLVTSFPLLDTADLFQDLSLGSDANEVPMNFTKGSFQHPYGHAPYGASSHGSERRPNMNAGNLLNGGDSIGSYPWGYIPANYPSGGYPDPRFGYDRNSNHSSFSHLMNPHSSQEVPSFDQLGYNDHLYSNHGLYGLYGNVIDSGHAYGTFGYDSWKLGRGWYPVDGYRKTRSFNHGRGYSDEKADRLNELCRGPRSSDFKNPQVLNSSMLDAMKQDVSAVDLQRYNGENFPESFVKAKFFVIKSYSEDDVHNCIKYGAWSSTPTGNKKLNAAYYEAKENSQECPVYLLFSVNASGQFVGLAEMVGPVDFNKTMEYWQQDKWIGCFPVKWHIIKDIPNSLLRHITLANNENKPVTNSRDTQEVNLEHGTKIIKIFKEYMSKTCILDDYKFYE…
	AT3G13460	AtECT2	MATVAPPADHLLQKLSLDSPAKASEIPEPNKKTAVYQYGGVDVHGQVPSYDRSLTPMLPSDAADPSVCYVPNPYNPYQYYNVYGSGQEWTDYPAYTNPEGVDMNSGIYGENGTVVYPQGYGYAAYPYSPATSPAPQLGGEGQLYGAQQYQYPNYFPNSGPYASSVATPTQPDLSANKPAGVKTLPADSNNVASAAGITKGSNGSAPVKPTNQATLNTSSNLYGMGAPGGGLAAGYQDPRYAYEGYYAPVPWHDGSKYSDVQRPVSGSGVASSYSKSSTVPSSRNQNYRSNSHYTSVHQPSSVTGYGTAQGYYNRMYQNKLYGQYGSTGRSALGYGSSGYDSRTNGRGWAATDNKYRSWGRGNSYYYGNENNVDGLNELNRGPRAKGTKNQKGNLDDSLE…
	AT5G61020	AtECT3	MANPDHVSDVLHNLSIDPTTKALAPDSETKLQGAYGGNGNDFLLNDELVEATKIGKPSLLSKDGGVTKDKGSNLKKLGYQSAAYNAKGSYGKGAYAYGYYPPAYQYPRHGYTGSYASGKTNLQYQYLTQQGRSAGNGQSYGGYMDNIYSNYGMCGPYTNGYGYGSYGYDSWKYMPNWYAVNNTYKPRNGYHGYGKENIEGLNEMNRGPRAKGFNSQDGSKVMAVSLKEQRVTETEKLSEDVSLLDPKDYNKIDFPETYTEAKFYVIKSYSEDDIHKSIKYSVWSSTPNGNKKLDASYNEAKQKSDGCPVFLLFSVNTSGQFVGLAEMVGPVDFNKTVEYWQQDKWIGCFPVKWHFVKDIPNSSLRHITLENNENKPVTNSRDTQEVKLEQGIKVIKIFK…
	AT1G55500	AtECT4	MSTVAPPADQAADVLKKLSLDSKSRTLEIPEPTKKTGVYQYGAMDSNGQVPSFDRSLSPMLPSDALDPSVFYVPNVYQQPYYYGYGSDYTGYTNSESVDMTSGAYGENASLVYPQGYGYAAFPYSPATSPAPQLGGDGQLYGAQQYQYPFPLTASSGPFASSVPASTQSKLSTNKAANSASAGIPKGMNGSAPVKPLNQSALYGNSALGGGLAAGYQDPRYSYDGFYTPVSWHDGSNFSDVQRSVSGSGVASSYSKANNNVPATRNQNSSSNSHYTSMYQPASMTGYAAQGYYDRVSPNKSYGQYGSTVRSGMGYGSSGYGSRTNERGWLNTDNKYRSRGRGNSYFYGNENIDGLNELNRGPRAKGTKATEEVSSEEVKKQTFDESNTEETVTCVLPDR…
	AT3G13060	AtECT5	MKEQTVPANNETSASFKSSQEAPVVVHPAKVAPLTGPYGLAGDFAGHLPSSILSPQAQGFYYRGYENPTGEWDEYSSYVNVEGLDITSPVGFNENASLVYQTGYGYNPQMPYGPYSPAASPLPSEGQLYSPQQFPFSGASPYYQQVVPPSMQYITSPTQPELTSLVGVDQQGDNIGPRQSYHPHPIGPFNGNQPNLGFPEWQQGFDGGIWSDWSKPSDMHRHSSSISPALSPQPLGSYGSYGQNIPMGSQRQRSFYGFGSGSNSYNRGYMHSGGRGQGSNYGSRLISNVGMGNQGWIGVDNSRGRGRVSDPSLGGAYNGTFDILNEQNRGPRASKPKTQVLEELDSAADSKKNNKGSAKEHEESNNADFVTDYTNAKLFIIKSYSEDNVHKSIKYNVWA…
	AT3G17330	AtECT6	MYTEGASDFVIDQSMYYPAYYSSGYDSSVGLQGGQNENAPYICYTPSYGYAQSPYNPYNPYIPGASIGVDSSFVGFQQYYSDPPYESAASSPTYVPYVIQPDMVSNSSTDSLVANGGQSDGRGSMQRNGSAIAGLPKDAPKSTTTGQYKQPGIPKNVSTTASAHSLQGKTAYANTLLPYGKSDIANGVSSIASYSYKPCSKIYDARGDNNTTGSTYTSEQNRGSRTRRSRNQLIVKAYTTKAGNADAEGNIVINPDRYNKEDFSIEYSDARFFVIKSYSEDDVHKSIKYGVWSSTLNGNKKLQSVYEDAQRIATEKSRECPIFLFFSVNSSGLFCGVAEMTGPVSFDRDMDFWQQDKWSGSFPVKWHIIKDVPNSYFRHIILHNNENKPVTNSRDTQEI…
	AT1G48110	AtECT7	MYTSEAAPDFVVDQGMYYPVDASYGYYCTGYESPGDWENHQMFFGVDGSEVQYTGGQNENSPYICYTPSYGYAQSPYNPFNPYIPGASIGVDSAFVAPQQFYSIPPYQSVATSPTFVPYAIQPEIVSNSSTNSLVETGSANRGRSDGRGSRQRSGTATAGLQRNDPKLPAGNSLGKISEKPRPNSGQSRQSEMDKSDSTSSSGQARQGRVTSVSAQPVDVVSSSRVSSFRQLDIAPPQLNDFSKIATNNNNIRPKLYGGHANIIPDTVREQNRGRRSRALGNQLIVKAYTTKAGNADAEGNIVINPSQYNKEDLRIDYSNAKFFVIKSYSEDDVHKSIKYNVWSSTLHGNKKLQSAYEDAQRIATEKSCECPIFLFFSVNASGLFCGMAEMTGPVSFDK…
	AT1G79270	AtECT8	MVKNLKVDPLAKVTASTTSMVSAKENKNQSEAEPSYYETLETYQGLPCPYGGYYGYYYPGLDGSVGEAKDNGYYGYGTEVQYPVMQGENGSVIYLMPGFQSYDASQTYMPINPVGVSSQALHSPMYAAQGYYQNQFGYADVSSPTYLWDPVGDRYVYGVASYTPPLKQNISSSSHNHNNYYSKSKNSFTGHGMGDRPKTPRKASQNSYAPPPLLNQEKGRIAYPMDPVKKKSGALNRDETEKAKARTKENGTSMNDLANGQDHITNGECESCSLDAEGNERSNGVGSVIRRDQYNLPSFQTKYEEAIFFVIKSYSEDDIHKSIKYNVWSSTLNGNKKLDSAYQESQKKAADKSGKCPVFLFFSVNASGQFCGVAEMIGRVDYEKSMEFWQQDKWTGYFP…
	AT1G27960	AtECT9	MAASYRSTDWFPPTTTTGSFTGLNTDQSVLQDQDIVSSRPFCGQGTESFHIGADTPRSNHSHSDVPSFDKVSPGMINEMFYHSNGVPSDFQRSSLSTRNQSSLQHYGDLYADDSRYFVPFHLSNQQYPTPEDIHLSPEFHMFQANSRHFDRHVNERNSSEIDNMMRARGNSVLRDNIYGEPRGMNLNPFSGENMFPPLASTRPCMRHLGSAELLANDFNMGPAHGGLHDAFESAANLSYREQAYAQCKRSPFSASSSSPTWENDYNLPPLDEARSESYNDFSHCPAMLDMLTESNRGPRASRLNSKSKMISYDRVDRFCQQELLSQFRDAKFFVIKSYSEDNVHKSIKHCVWASTKNGNKKLDAAYREAKKKDVACPVFLLFSVNRLFFFITNQNLLEA…
	AT5G58190	AtECT10	MDPASSSSSNQRNRIVSSGERPVMADNGVQQVSHDDGRNIVSSSYSSSVVPSPDPAPYYNVLQTPTNLYHYDWDIANSGYAQGINTWDGYPRYATTTPEAMHVPPVVYNDNSSLMYQYPGYGFNPYPSVMLEGQIPVSPAYYPQPFGAPSAMHYLPSDIDPTSAAYMIPYGQYGGGNYSGNQGDISLTSHIPYPQTMGILGPYDHNASQVALHGSGVASSSSLGGYYHVGSYQNPSSTPSYYGVDNRVRLTPDIGKRREKDQGSISSTSDLYGNRGPRASSRVKSKNSSKPCSTIGDSASDSSTAGPNPSLYNHPEFVTDYKNAKFFIVKSFSEDNVHRSIKYNVWASTPHGNKKLDTAYRDAEKMGGKCPIFLFFSVNASGQFCGVSEMVGPVDFEKD…
	AT1G09810	AtECT11	MATEKNTLDSEATFAQTVPALDSTTKKQDESPPKSTPSLTVTACANGSDVVSSQPNDNGQAHTTDFRKGNHRDKNSSDVYADSTLRGDRPKGSNCLSQTSFSAPKPLGNFNGAGRLPPNTQAHAFRPPFKGKEAAGQFLTFSNQKTSCVPYSGYINGNSNNGFWDQRDHNKKPERNGESDYLVELKCGPRANAKTRPPSESSPLKQNNSFALALRREMYNLPDFQTDYEDAKFFVIKSYSEDDVHKSIKYSVWSSTINGNKKLDAAFRDAETKTLEDGKKRPIFLFFSVNASRQFVGLAEMVGYVDFNKDLDFWQVDKWSGFFPVEWHVVKDIPNWELRHIILDNNEDKPVTHTRDTHEIKLKEGLQMLSIFKKYSAVTFLLDDMDFYEEREKSLRAKK…
	AT4G11970	AtECT12	MSSDTAKENASVVDSSLTDWKQDLGNSDDPESTSYRSKEDHKLSKVDVDRRNFPDQLESAKANKNSKPGYRTRYFIIKSLNYDNIQVSVEKGIWATQVMNEPILEGAFHKSGRVILIFSVNMSGFFQGYAEMLSPVGWRRDQIWSQGGGKNNPWGRSFKVKWLRLSELPFQKTLHLKNPLNDYKPVKISRDCQELPEDIGEALCELLDANSCDDGLLNSSSRDDYSTKRSRAEPPSSSGDDEYNNNLWGHTPMSYPPTVYPNQDDLSRFHLAQQRGYGVSPEYLHTSPGASNSRTEQDKSLRFNSWCLPLESPLANSLTDDDFLEMVVAYLLVTYAENFIPLRPLVLELDIFCKSCCLVESRIVMTHYWKLGENICSIFQTLSYFSVLFLIHNTYISQC…
	At1g30460	AtCPSF30	MEDADGLSFDFEGGLDSGPVQNTASVPVAPPENSSSAAVNVAPTYDHSSATVAGAGRGRSFRQTVCRHWLRGLCMKGDACGFLHQFDKARMPICRFFRLYGECREQDCVYKHTNEDIKECNMYKLGFCPNGPDCRYRHAKLPGPPPPVEEVLQKIQQLTTYNYGTNRLYQARNVAPQLQDRPQGQVPMQGQPQESGNLQQQQQQQPQQSQHQVSQTLIPNPADQTNRTSHPLPQGVNRYFVVKSNNRENFELSVQQGVWATQRSNEAKLNEAFDSVENVILIFSVNRTRHFQGCAKMTSRIGGYIGGGNWKHEHGTAQYGRNFSVKWLKLCELSFHKTRNLRNPYNENLPVKISRDCQELEPSVGEQLASLLYLEPDSELMAISIAAEAKREEEKAKGV…
Brassica	Bra008509.1-P	BrECT1	MVKVPDTGNKDVYGGTKTGKTNLLPNNVRAVTGLNQKKLAFNQKGSYGTYPTGYYTPPYQYPRYGYDMNYASGKTNISLQYPHLSTYQGRSGSYGQSFGYNMDSMYSMYGPYMSGYGYDSYGYGAYKQTPSWYKTMAYGFSGYGKENFAGLDELNRGPRAKGFKIGQESSQPETLKEQEIEKKTSEDVSLPDSKDYNKEDFSETYSNAKLFVIKSYSEDDIHKSIKYNVWSSTPNGNKKLDAAYNEAKEKSNGSCPVFLMFSVNTSGQFVGLAEMVGPVDFNQTVEYWQQDKWIGCFPVKWHIVKDIPNSSLRHITLENNENKPVTNSRDTQEVNLEQCMKVIKIFKEHASKTCILDDFVFYESREKIIKEGKKKQQQYKKKQALAAIDKKATPKDETK…
	Bra018951.1-P	BrECT2	MLMSTGFVSVQFKELAQAYEVLSEAEKREIYDLYGEDALKEGIGGGGGGHDPFDIFSSFFGGGGGHPFGGGSSRGKRQRRGEDVVHPLKVSLEDLYLETTKKLSLSRKALCLKCNGEDDIHKSIKYNVWSSTSNGNKKLNAAYNEAAGDKSSCPVFLIFSMAECWQQDKWVGCFPVKCHIVKDILNSSLRHITLENDENKPVTNSHDTQEVKIEQGVKQSFTASDKKATPKDKSKETSVIAEVAEEISQNSVAEVASTC
	Bra006780.1-P	BrECT3	MDHPASSKKNQHNGTVSSGVKGFVEQQISPGDERIVSSSSSTPVTHPLDPSLYYQNPTNLYPYGWNVAHSGYAQGINAWDGYPLYATSPEGLHVPQAVYNEDSSLMYQPGFAYNPYPSMMLEGQIPFSPAYYPQFGMHFSHSEFGVGNDPTSAYMIPFGGYGGGNLSGNQGANSLTYPQAMGILGPYDHDASQLPLHGNGISSSSSLGGYYPVGSYQSPSSTASYYGADNPVRLASDIGKRREKEYSSVPTTSDLYGNRGPRSFTRVKSKNGSGLSSSAGDATNDSSTAGPNPSLYNHSEFETDYKNARFFIVKSFSEDNVHRSIKYNVWASTPHGNKKLDTAYRDAEKMGGKCPIFLFFSVNASGQFCGVAEMVGPVDFEKDAAYWQQGKWNGQFPVK…
	Bra014253.1-P	BrECT4	MFASSSVTQFYFGNTIQIIRDFRSMIRVKSTGFVSVQFKELAQAYEVLSEAEKREIYDLYGEDALKEGMGGGGGGHDPFDIFSSFFGGGGGHPFGGGRSRGKRQRRGEDVVHPLKVSLEDLYLETTKKLSLSRKALCLKCNGEDDIHKSIKYNVWSSTSNGNKKLNAAYNEAAGDKSSCPVFLIFSVNTSGQFVGLAEMMAECWQQDKWVGCFPVKCHIVKDILNSSLRHITLENDENKPVTNSRDTQEVKIEQGVKQSFTASDKKATPKDKSKETSVIAEVAEEISQNSVAEVASTC
	Bra010911.1-P	BrECT5	MVERLSTDKSVLQHQDTNSFRPFCASGYPFSPSSCGINTDSFHVGGYEHAVDTPSSYRSSTDTLSFEEVYHGMRYDDMFYHGNGVPSLPQHYGDLHADDVNYFAPFRSSNQQYPLPEPLHASPEFHMSQTNSTHPYRHGNEINSFETDYMMRSTRNFGLRNNIFGKPKLNPFTGRRTFLPMASTTRSMKHSISADLSANDFDMGSPSRFLQDDFGSSASLTYREQAYNQCKRGSFSASSSSPSSPWELDYIFPPLDESTSGSCSDFYHRPAMSDLLTERNRGPRASRPNAKSKMITYDQQDLLSQFRDAKFFVIKSYSEDNVYKSMKYCVWASTKNGNKKLDAAYREAKTKEVACPVFLLFSVNASAQFCGVAEMVGPVDFETSVEYWQQDRWSGHFPV…
	Bra019988.1-P	BrECT6	MATERNAMDSERGTVTDSDSTPKRHNEVFEILLGELQTVTTAADSTPKKHDESPPTDDTSRMVTGSTTSSVTVSACADNGTGVVSSQPNKNGQAYATDFLKASHRDKNNSSYNNYQDSNLHGDRAVRSYCWSQTSVSSPGNLNVYGQLPSFTQSHAFRPTFKGKQASGQFTKHANQKTSSVPYSGYYGNGNTNSGFKDHRDGHRKPERNGESDSLVEMKCGPRTSAKTHPPPSDSSSSSLKQNSSFVLDLRREMFNLPDFQTDYEDATFFVIKSYSEDDVHKSIKYSVWSSTVNGNKKLDAAYRDAEAKTLVDGKKRPIFLFFSVNASRQFVGLAEMVGYVDMNKDLDFWQVDKWCGFFPVEWHVVKDVPNWELCHIVLHNNEGKAVTHTRDTQEIKLR…
	Bra004105.1-P	BrECT7	MAKVTDNTGNNKQDVYGGNSNNGFSTKKKLGYNNYSAQKGSYGSYYYPQAYQYPRYGYDMTYPSGKTTNNTPYLGRSGGGYMDSMYSMYGPYSYMSGYGYDTYGYGTYKYTPNWYSFNNGYKTKGYGLYGKENAEWLNELNRGPRAKGFKSGQPETLKDVSVPDSKEYNKEDFSDSYYSNAKLFVIKSYSEDDVHKSIKYNVWSSTPNGNKKLNAAYNEAKDKSCPVFLIFSVNTSGQFVGLAEMVGPVDFNQTVEYWQQDKWVGCFPVKWHIVKDIPNSSLRHITLENNENKPVTNSRDTQEVKIEQGVKVIKIFKEHESKTCILDDFVFYESREKIIKEGKKKHQEYKKQALAASDKKATPKEEPKETKETSSMIPEVVEEISQNGVAEVASAC
	Bra001485.1-P	BrECT8	MEDGNRSFTVDEALVEMGFGKFQLYVLAYAGMGMVAEAMEMMLLSFVGPAVQSLWNLSSREESSITSVVFAGMLIGAYSWGIVADKHGRRKGFIITAVVTFVAGFLSAFAPNYTWLIVLRCFVGLGLGGGPVLVSWYLEFIPAPNRGTWMVIFSGFWTVGTILEASLAWLIMPSLGWRWLLALSSIPSSLLLMFYKWTPESPRYLILQGRKAEALSILEKIARTNGTQLPKGVLGSEMETEMEETKSHPTESTHLLKPGELEEAPPPVSKIVLKPDDKGPLLTLLSPELIKRTLLLWVVFFGNAFAYYGVVLLTTELKISQNSCYPTEKELTHSSNDVNYRDVFIASFAEFPGLLISAAMVDRLGRKASMSSMLFTCCIFLLPLLTHQSPTLTTALLFG…
	Bra001506.1-P	BrECT9	MAAVASSPADQSADMLQNLSLDSQPKAASEIPEPKKTAVYQYGGVDLSGQVPSFDRSLTPLLPSDAVDPSVCYVPNAYQQPFYYGYGTGDWSEYTGYQTPEGVDMTSGYGYAAYPYSPATSPAPQVGGDGQLYGAQQYQYPAFFPAGSFASSVATPTQGDLAANKAGGLKPAESKNVASAAGMTKGSNGQAAGKPNNQTAFNTSSNLYGSGAPAGGYAAGYQDARFNYDGYYGTGYSDVQRPVASSYSKANSVTSSRNQNYRSNSNYTGVHQPASMTGYGTHGYYSKMYQSKLYGNYGSSGRSGMGYSSSGYDSRTNGRGWGSTTDNRYRGFGRGNSFFYGNENNADGLNELNRGPRARGAKNQKENSEDSLEVKEQTGESNVAEAVETENTCIVPDRE…
	Bra020382.1-P	BrECT10	MDPASSRTQPTQIVSPGERPVMADNVGGDHHHQVLSFFDFDFRKAKSHLRFNPFRQQVSPGDERIVSSSSSSSVAPPDPYSYYNLYHPYDWDVAHSGYAQGFNSWDGYPQYAAATTTPEGMHVPQVVYDGNSSFMYHQPGFAFNPYQSMMMEGQVPFSPAYYPQYGAPSPMHFAQAEIGGENSRYDPTSAYMVPFAGYGGGNLSGNQGGNALASHIPYPQTMGILGPYDHNASQLPVHGSGVASSSSVGGYYHVGSYQTPNAVGSYYGADNSGRSAPDIGKRREYSSVPTTNDLYGNRGPRASSRVESKNSSRFSSSAGNSANGSSTAGPNPSLYNNPEFVTDYKNAKFFIVKSFSEDNVHRSIKYNVWASTPHGNKKLDTAYRDAEKMGGKCPIFLFF…
	Bra035104.1-P	BrECT11	MVKNLKVDPLAKAVSASTTSMKSRQSEPYYGTLETYQGLPCPYGGYYGFYYPSLDGSVGEAKDNGYYSYGTEAQYPVMQGENGSLVYMMPGFQSYDVSSTYMPISPACVSSQALHSPMYAAQGYYQNQYGYGDVSSPTYLWEDKYAYGVASSNQPLKQNISCSSSHNHSNYYSKSKTSFTSQSTGARPKKSGVLNRDETEKAKARNKDNVNSTEGECESRVGSVIKRDQYNLPSFETKYEEAMFFVIKSYSEDDIHKSIKYSVWSSTLNGNKKLDNAFQESQKKVAEKGGTCPVFLFFSVNASGQFCGVAEMTGRVDYETSMDFWQQDKWTGYFPVKWHIIKDVPNPQLRHVILENNENKPVTNSRDTQEVRLPQGNEVLNIFKNYAAKTSILDDFDFY…
	Bra018708.1-P	BrECT12	MYTSEGAQAPDFVADQGIYYHPVDPNYAYYCTGYESPGEWENHQMFFGVDGSQLQYQGGQNENSPYIYYTPSYGYAQSPYNPFNPYIPGADSPFQQYYPPLPPYQNVASSGAFVPYAAAHPDTVSSSSANSLVETGSAANRRGSRNRNASAADGIQRNASEKPRPNPGGQNRSLSTEKRVSTAFPALQGKAISVSTQPVEAVSSSRVSSSGQLDIAPPPERNGLSSTATNNNNPRPKLYGVHSNISSRSKGPRSQLIVKAYTTKAGNADAEGNIVIDPNQYNKEDLRIDYTNAKFFVIKSYSEDDVHKSIKYSVWSSTLHGNKKLQSAYEDAQRIATEKSCECPIFLFFSVNASGLFCGMAEMTGPVSFEKDMDFWQQDKWSGSFPVKWHIIKDVPNSY…
	Bra003615.1-P	BrECT13	MTSHVPKHPREPTEDMVKNLKVDPLAKVAASTTSTKNQSEPYYETLETYQGLPCPYGGYYGFYYPSVDGSLGEAKDNGYYGYGTDVQYPVMQGENGSLIYMMPGFQSYDVSPTYMPISPAGVSSQALNSPMYAAQGYYQNQYGYGNVSSPTYLWDPVGENYVYGVASNNQSMKQNISSSSSHNYSNYYSKSKTSFTGHGMGGRPRTPQKSSYAPLPPHNQERGGPLKKKYGASNRDETEKLKARNKENGSSVSENVQEDGECESCLLDGEGKGRSNGVGYVIKRDQYNLPSFQTKYEEAMFFVIKSYSEDDIHKSIKYNVWSSTLNGNKKLDSAYQESQKKVAEKGGTCPVFLFFSVNASGQFCGVAEMTGRVDYEKSMEFWQQDKWTGYFPVKWHIIK…
	Bra036423.1-P	BrECT14	MAGTASSPDTLATGLSLLETADLFQELSLGSDGSEASRNRNKGSLQHQYGHVPSGAFTAPSLHGSERRPNLNVGDFFGSYPWGYLPTNHPSGGYQDQSFGYGHNSSLNTYSHLMNPHSSQEVPSYEQFGYNDHMYSNNGLYGLYGNVIDSGHAYGTFGYDSWKLGRGWYPVDGYKKTKSFNYGRGYSEEKADRLNELCRGPRSSEGLNSTVKQDSPVVENFPETLVNAKFFVIKSYSEDDVHNSIKYGMWSSTPTGNKKLNAAYQESSQDCSVYLLFSVNASGQFVGVAEMIGAVDFNKTMEYWQQDKWIGCFPVKWRIIKDVPNSLLRHITLVNNENKPVTNSRDTQEVKLEDGIKIIKIFKEYMSKTCILDDFKFYETRQKIIRDKKIKQKKQVLDG…
	Bra031960.1-P	BrECT15	MAGASSSSDSFPLLETSDWFQALSLGSDASEVPRNHYKGSLQNQYGHVPSGAYTAPSSPGNERRPSMNGGDPFGSYDHPSGGYQDQSFGYGHNNNSNTFSHLMMDPHNSSFDQFGYNDHLYSNHGLYGLYGNVIDSGHAYGTFGYDSWKLGRGWYPVDGYRKTRSFNYARGYSEEKADRLNELCRGPRSSDVKKQDAPVVDLQRYNGENFPETFTKEKFFVIKSYSEDDVHNSIKHGVWSSTPTGNKKLTAAYYESSQECCPVYLLFSVNASGQFVGVAEMTGPVDFNKTVEYWQQDKWIGCFPVKWHIIKDVPNSFLRHVTIANNENKPVTNSRDTQEVSVEDGAKIIKIFKEYMSKTCILDDFKFYETRQKMIRDKKIKQKKQVLDGASVETIH
	Bra039400.1-P	BrECT16	MATVAQTADQSADMLQKLTLDSQPKGSEIPEPKKAAVYQYGGVDMHGQVPSYDRSLTPLLPSDAADPSVCYVPNAYQQPFYYGYGASGQDWSEFTGYNPNLEGVDMSAGVYGENGSLVYPGYGYAAYPYSPATSPAPQVGGDGQLYGAQHYQYPAFFPAGPVATPAQGDLTANKAGGVKTLPAESKNVASAAGIAKGAPGKPNSQTTLNTASNFYGNGGPGSGFAAGYQDPRYSYDAYYGNVSSYDASKYSDVQRPVSGSGVASSYSKATSVPSSRNQNYRSNSHYTGVHQAASMAGYSTTQGLYNRMYPNKLYSNNYGSSGRYGSSGYDSRTNGRAWVNTTDNRYRSWGRGNNGYFYGNENNGDGLNELNRGPRAKGTKNQKDNSEDSLEVKEQTGAS…
	Bra027432.1-P	BrECT17	MLQKLSLDPQAKASEIPEPNKKTAVYQYGGVDSHGQVPTYDRSLTPLLPSDAVDPSVCYVPNAYPQFYYGGYGNGDWSEYTGYQNPEGVDMSSGIYGENGSIVYPQSYGYAAYPYSPATSPGPQVGGDGQLYGAQQQYQYPAFFPTGAFASSVATPNQGDLSANKAGGVKTAETKNVASATGMAKGSNGAVTGKPNNQTTHNTASNLYGNGAPGGGFAGGYGYDGFYAPVPCYDGSKYSDVQRSGSGVASSYSKATTVPSSRNQNYRSNSHYTPASMTGYGTGQGYYNRVYQNKVYGSYGSSGRSGMSYGSSGYDSRTNGRGWVSTTDNRYRNWGRGNSSFYGNENNADGLNELNRGPRAKGTKNQKENSEDSLEVKEQNVAEAVETENTCIVPDREQY…
	Bra034710.1-P	BrECT18	MKEQPVPANNESSQESTVVVHPAKVAPLSGPYGITGDLAGHLPSSILSPQAQGFYYTGYENPTGEWDDYSSYVNVEGLDITSPVGFNENASMVYQTGYGYNPQMPYGPYSPAASPLPSEGQLYSPYYQQVVPPSMQYISSPTQPELTSLVGVDQQGDNMGGPRPSYHPHPIGPFNGNQPNLGFPEWQQGFDGGIWSDWSKPSDMHRHSSHVSPALSPQPLGSFGSYGHNIPMGSQRQRSFYGYGSGSNSYNRGYMHSGGHGQGSNYGSRLISNVSMGNQSWIGVDNIRGRGRVSDPSSLGGGYNGNFDILNEQNRGPRASKPKTQVSSEELDSSADTKKHNKSSTKEHEDSNNNSNDFVTDYNNAKLFIIKSYSEDNVHKSIKYNVWASTANGNKKLDA…
	Bra033125.1-P	BrECT19	MSSDTTAKENVAVVDWKQDIANSDDPESSCYRSKEDRKPSNAVRGHFLGSKNKSKPGYQTRYFIIKSLNYDNIQLSVERGIWATQVMNEPILEGAFHNSGRVVLIFSVNMSGFFQGYAEMLSPVGWRRDHIWSQGGGKNNPWGRSFKVKWLRLSELPFQKTLHLKNPLNDYKPVKISRDCQELPGDIGEALCELLDAHSCDDGLLNRDDYSTKRSRVEPPSSSGDEEYNNNMWGHYPPAVYSNQDDLSRFHLAQQGGYGVEQEKYLQFNSWGLPLESPLASTLTDDDFLNMSYEEYVEIHSRCMRQLGLPVIPQSHATQEPSSKTDDGSNGSSKDRSSSRKRGRDSS
	Bra038524.1-P	BrECT20	MKLRFTSTSSSSPIEEKRNRIFKELAQTYEVLSEAEMREIYDLYGEDALKEGMGGGGGGHDPFDIFSSFFGGGSGHPFGAAVERGRGVVKMLFTLGSTSNGNKKLNAAYNEAAGDKSSCPVFLIFSMAECWQQDKWVGCFPVKCHIVKDIPNCSLRHITLENDENKPVTNSHDTQEVKIEQGVKQSFTASDKKATPKDKSKETSVIAEVAEEISQNSVAEVASTC
	Bra008406.1-P	BrECT21	MVKSLKVDPLAKVTASTTSMKSPSEPYHEILETYQGLPCPYGGYYGFYYPGLDGSVGEAKDNGYYGYGTEVQYPVMQGEDGSLIYMMPGFQSYDASPTYMPITAGSVSSQALRSPMYAAQGYYQNQYGYGDVSSPNYLWDPIGDKYVYGVASSNQPLKDNTSSSSHNHSSYYPKSKTSYGMGDRPKTLRKNSYAPLPIHNETEKVKARNKDNVNSTEGECESCVGYVIKRDQYNLPSFQTKYEEAMFFVIKSYSEDDIHKSIKYNVWSSTLNGNKKLDSAYQESQKKVAEKGGTCPVFLFFSVNASGQFCGVAEMTGRVDYEKSMEFWQQDKWTGYFAVKWHIIKDVPNPQLRHVILENNENKPVTNSRDTQEVRLPQGNEVLDIFKNYAAKTSILDDF…
	Bra039366.1-P	BrECT22	MSTEEQPVNLDIMKEQSVAANNETSASFNKSSQEPAVVVHPAKVAPLSAPYGLSGDFAGHLPSSILSPQAQGFYYRGYETPTGEWDEYSSYVNVEGLDINSPVGFNENASMVYQTGYGYNPQMPYGPYSPAATPLPSEAQLYSPQQFPFSGASPYYQQVVPPSMQYISSPTQPELTSLVAVDQQGDNMTRPSYQPHPIGPFNGNQTNLGFPEWQQGFDGGIWSDWSKPSDMHRHSSSFSPALSPQPLGSFGSYGHNIPMGSQRQRPFYGRGQGSNYGSRLNSYVGMGNQSWIGVDSTRGRGRVTDPSLGGGYNGNYDILNEQNRGPRALKPKTQVSEELDSSADSKKHNKDSPKEESNNNNNPEFVTDYSEAKLFIIKSYSEDNVHKSIKYNVWASTPN…
	Bra010767.1-P	BrCPSF30-1	MEDADGLSFDFEGGLDSGPIQPTASVPVAPLENQSSAAVNLTPSYDHSSAAAAGAGRGRSFRQTVCRHWLRGLCMKGDACGFLHQYDKARMPICRFFRVHGECREQDCVYKHTNEDIKECNMYKLGFCPNGPDCRYRHAKLPGPPPPVEEVLQKIQQLTSYNYGPNRFYQPRNAAPQLGDVKPQVQVQTQEPGNLQQQQQQQPQQSQHQVSQTQTQTQTQNTADQTSHPLPRGLNRYFVVKSNNSENFELSVQQGVWATQRSNEAKLNEAFDTVNNVILIFSVNRTRHFQGCAKMTSRIGGYIGGGNWKNEHGTQQYGGNFSVKWLKLCELSFHKTRNLRNPYNENLPVKISRDCQELEPSVGEELASLLYLEPDSKLMAISIAAEAKREEEKAKGVNP…
	Bra014881.1-P	BrCPSF30-2	MEDADGLSFDFEGGLDSAPTQPTASVPVPPPENSSSAAVNLTPNYDHSSATVPGAGRGRSFRQTVCRHWLRGLCMKAEACGFLHQYDKARMPICRFFRLHGECREHDCVYKHTNEDIKECNMYKLGFCPNGSECRYRHAKLPGPPPPVEETQGQLQDSGNLQQQQPQQTQHQVSQTQTPNPAEQTSHAHPLPRGVNRYFVVKSCNLENFELSVQRGVWATQRSNEAKLNEAFDSVANVILIFSVNRTRHFQGCAKMTSRIGGENWKHEHGTAQFGRNFSVKWLKLCELSFHKTRNLRNPYNENLPVKELEPSVGEELASLLYLEPDSELMAISIAAEAKREEEKAKGVNPESRAENSNIVPFEDNEEEEEEEDDSEEEEDGMANGPQGRGRGMMWPPQM…
Chenopodium quinoa	XP_021714928.1	CqECT1	MAAVAPSADQAAGLLQNLSLDSQGQPQSNLDEAAKKPPTSQMDTPNGNGGSNDRCVTPVLPDFMDPSLCYLPNTYPYYYGGYDGSCNDWDDYSRYMNQDGVEMSPALYADNASLMYHGFGYAPYAPYSPATSPVPPMPHDTHLFGHQQYQYSAPYFPPGTYTNPPPPEVSSAPAVQTPLSVDPSDAVSNANAKGPNIRPAYHNSTYTMPPYGKPAALPASGYQDPRFAFDGVRSPLPWLDGPVFADGHLRPLTNNSFPSSVSHANGPPPSSTTQNLCPHASVMTFHQPRPMTSMGATHGYINRMYPNKLYGQYTNGARAGLGFGNDGYDARINGRAWFAVDSKFKNKGRGNGYLGYGNENMDGLNELNRGPRAKGSKSIRSSAPVALAVRGQSNVSSGS…
	XP_021714929.1	CqECT2	MAAVAPSADQAAGLLQNLSLDSQGQPQSNLDEAAKKPPTSQMDTPNGNGGSNDRCVTPVLPDFMDPSLCYLPNTYPYYYGGYDGSCNDWDDYSRYMNQDGVEMSPALYADNASLMYHGFGYAPYAPYSPATSPVPPMPHDTHLFGHQQYQYSAPYFPPGTYTNPPPPEVSSAPAVQTPLSVDPSDAVSNANAKGPNIRPAYHNSTYTMPPYGKPAALPASGYQDPRFAFDGVRSPLPWLDGPVFADGHLRPLTNNSFPSSVSHANGPPPSSTTQNLCPHASVMTFHQPRPMTSMGATHGYINRMYPNKLYGQYTNGARAGLGFGNDGYDARINGRAWFAVDSKFKNKGRGNGYLGYGNENMDGLNELNRGPRAKGSKSIRSSAPVALAVRGQSNVSSGS…
	XP_021714930.1	CqECT3	MAAVAPSADPAGLLQNLSLDSQGQPQSNLDEAAKKPPTSQMDTPNGNGGSNDRCVTPVLPDFMDPSLCYLPNTYPYYYGGYDGSCNDWDDYSRYMNQDGVEMSPALYADNASLMYHGFGYAPYAPYSPATSPVPPMPHDTHLFGHQQYQYSAPYFPPGTYTNPPPPEVSSAPAVQTPLSVDPSDAVSNANAKGPNIRPAYHNSTYTMPPYGKPAALPASGYQDPRFAFDGVRSPLPWLDGPVFADGHLRPLTNNSFPSSVSHANGPPPSSTTQNLCPHASVMTFHQPRPMTSMGATHGYINRMYPNKLYGQYTNGARAGLGFGNDGYDARINGRAWFAVDSKFKNKGRGNGYLGYGNENMDGLNELNRGPRAKGSKSIRSSAPVALAVRGQSNVSSGSQ…
	XP_021714931.1	CqECT4	MAAVAPSADPAGLLQNLSLDSQGQPQSNLDEAAKKPPTSQMDTPNGNGGSNDRCVTPVLPDFMDPSLCYLPNTYPYYYGGYDGSCNDWDDYSRYMNQDGVEMSPALYADNASLMYHGFGYAPYAPYSPATSPVPPMPHDTHLFGHQQYQYSAPYFPPGTYTNPPPPEVSSAPAVQTPLSVDPSDAVSNANAKGPNIRPAYHNSTYTMPPYGKPAALPASGYQDPRFAFDGVRSPLPWLDGPVFADGHLRPLTNNSFPSSVSHANGPPPSSTTQNLCPHASVMTFHQPRPMTSMGATHGYINRMYPNKLYGQYTNGARAGLGFGNDGYDARINGRAWFAVDSKFKNKGRGNGYLGYGNENMDGLNELNRGPRAKGSKSIRSSAPVALAVRGQSNVSSGSQ…
	XP_021715853.1	CqECT5	MMNQPLSPKDERNVSTNPSADAAITGPSRNASDPPRASDAAVDNNTSYPPNNYGSLEQTYFYGGYDSGAGSWSGYTQYAGEGLHVVPPVIYGDNSSLGLHSPYGFNSQMAYGQYSPASTPVPQIMVDNQLYSPQQIPVSPQYYPQQVGSSMPHMSAPIPVSHAEMVNQKGHMSMNALHNHGYYNLHGMYGSGEPLSSPSNSTDVGWRTLNSTAYSAALGSFDPTVGQMTQQRPYPGYGLVSDYVGGPYHYDGSFQNSNYSAIPNSQSGFSNRNRYSFEKARNQREQDSMFAISGDRNRGPRASKGKGKGTVGNGSLPGADAASENNSLTGIAKSGASASGVNLASYNSADFPTEYENAKFFIIKSFSEDNIHRSIKYGVWASTPHGNRKLDAAYQEAKE…
	XP_021720552.1	CqECT6	MVCEKPTELSKGANSGSILSKPAEKATVASDNGITSDSTSPNQGDSSVKGETGQESVAGQDVYNPPASYYNYYYPGYNGTFGQSDDGRDHSSMGVQTNHSSIAYYVPGYNPYAAGTFVGADGHCVSQPFYTPVTYGAEALPCYAWDVNYLGDPSTGSNAASGNVKSNPSLANVARSNGIKPSKLYGSLGKLSSTPVNSKSRPSVVASNVSQPKFDTQPTKPLNKSGSYFPSAGYANVYHPAGNYQSLSFPKRSVFGNTGPMGYRSNARMWNGNDKFRPIRKSELEMSAELTCGPRANSKSNSDSSEKEPLGSAVQRETYNLAEFQTEYEAAKFYVIKSYSEDDVHKCIKYDVWSSTANGNKKLDAAFHDAEVKASETGVNCPIFLFFSVNGSGQFVGVA…
	XP_021720560.1	CqECT7	MVCEKPTELSKGANSGSILSKPAEKATVASDNGITSDSTSPNQGDSSVKGETGQESVAGQDVYNPPASYYNYYYPGYNGTFGQSDDGRDHSSMGVQTNHSSIAYYVPGYNPYAAGTFVGADGHCVSQPFYTPVTYGAEALPCYAWDVNYLGDPSTGSNAASGNVKSNPSLANVARSNGIKPSKLYGSLGKLSSTPVNSKSRPSVVASNVSQPKFDTQPTKPLNKSGSYFPSAGYANVYHPAGNYQSLSFPKRSVFGNTGPMGYRSNARMWNGNDKFRPIRKSELEMSAELTCGPRANSKSNSDSSEKEPLGSAVQRETYNLAEFQTEYEAAKFYVIKSYSEDDVHKCIKYDVWSSTANGNKKLDAAFHDAEVKASETGVNCPIFLFFSVNGSGQFVGVA…
	XP_021720568.1	CqECT8	MVCEKPTELSKGANSGSILSKPAEKATVASDNGITSDSTSPNQGDSSVKGYNGTFGQSDDGRDHSSMGVQTNHSSIAYYVPGYNPYAAGTFVGADGHCVSQPFYTPVTYGAEALPCYAWDVNYLGDPSTGSNAASGNVKSNPSLANVARSNGIKPSKLYGSLGKLSSTPVNSKSRPSVVASNVSQPKFDTQPTKPLNKSGSYFPSAGYANVYHPAGNYQSLSFPKRSVFGNTGPMGYRSNARMWNGNDKFRPIRKSELEMSAELTCGPRANSKSNSDSSEKEPLGSAVQRETYNLAEFQTEYEAAKFYVIKSYSEDDVHKCIKYDVWSSTANGNKKLDAAFHDAEVKASETGVNCPIFLFFSVNGSGQFVGVAEMTGKVDFNKNMDFWQLDKWSGFFPV…
	XP_021729235.1	CqECT9	MAAVAPSADQAAGLLQNLSLDSQAQSNLDEAAKKPPTSQMDTPNANGGSNDRCVTPVLPDFMDPSLCYLPNTYPYYYGGYDGSCNDWDDYSRYMNQDGVEMSPALYADNASLMYHGFGYAPYAPYSPATSPVPPMPHDTHLFGHQQYQYSAPYFPPGAFTNPPPPEVSSAPTVQTPLSGDPSNAVSNVNAKGPSIRPAYHNSTYTVPPFGKPAALPASGYQDPRFAFDGVRSPLPWLDGPVFADGHPRPLTNNSFPSSVSHANGPPPSSTTQNLRPHASVMTFHQPRPMTSMGATHGYINRMYPNKLYGQYTNGARAGLGFGNDGYDARINGRAWFAVDSKFKNKGRGNGYLGYGNENMDGLNELNRGPRAKGSKSLRSSAPAALAVRGQSNVSSGSQD…
	XP_021735954.1	CqECT10	MSTDTAKENASIVDSSVSRKHDAKNLEEPDSSSCRANEERDPPRTEDKGHSALMNNSDMVLKDTKYFIIKSLNHENIQLSVEKGIWATQLMNEPVLEEAFHKCRKVILIYSVNSSGFFQGYAQMMSSVGRRRENVWTQGTGANNPWGRSFRVKWLRLSNLPFHKTIHLKNPLNEYKPVKISRDCQEVPPEIGEALCQLIDREPEEDPSLKRDAFVVRRPGVESGYCFPEEGYVAPSMDMTWTTKSMLYSSYLYQYHTEASGSLIAHHEPVGLYPPKSLPISGSKGSLTRQAHCKGSALDSPADHKVSSQVDGMRMSGEMSPLCSTLSEDEFLEMSYEEYLEAHTRSIKQAGRISHGKEDSSSKERDLDDLQSHSEHGSSRKRSRR
	XP_021735955.1	CqECT11	MSTDTAKENASIVDSSVSRKHDAKNLEEPDSSSCRANEERDPPRTEDKGHSALMNNSDMVLKDTKYFIIKSLNHENIQLSVEKGIWATQLMNEPVLEEAFHKCRKVILIYSVNSSGFFQGYAQMMSSVGRRRENVWTQGTGANNPWGRSFRVKWLRLSNLPFHKTIHLKNPLNEYKPVKISRDCQEVPPEIGEALCQLIDREPEEDPSLKRDAFVVRRPGVESGYCFPEEGYVAPSMDMTWTTKSMLYSSYLYQYHTEASGSLIAHHEPVGLYPPKSLPISGSKGSLTRQAHCKGSALDSPADHKVSSQVDGMRMSGEMSPLCSTLSEDEFLEMSYEEYLEAHTRSIKQAGRISHGKEDSSSKERDLDDLQSHSEHGSSRKRSRR
	XP_021735956.1	CqECT12	MSTDTAKENASIVDSSVSRKHDAKNLEEPDSSSCRANEERDPPRTEDKGHSALMNNSDMVLKDTKYFIIKSLNHENIQLSVEKGIWATQLMNEPVLEEAFHKCRKVILIYSVNSSGFFQGYAQMMSSVGRRRENVWTQGTGANNPWGRSFRVKWLRLSNLPFHKTIHLKNPLNEYKPVKISRDCQEVPPEIGEALCQLIDREPEEDPSLKRDAFVVRRPGVESGYCFPEEGYVAPSMDMTWTTKSMLYSSYLYQYHTEASGSLIAHHEPVGLYPPKSLPISGSKGSLTRQAHCKGSALDSPADHKVSSQVDGMRMSGEMSPLCSTLSEDEFLEMWVVMLLKRRYVAEQWFVMDSCQPNLRVYARRRVKQQPQ
	XP_021735957.1	CqECT13	MNNSDMVLKDTKYFIIKSLNHENIQLSVEKGIWATQLMNEPVLEEAFHKCRKVILIYSVNSSGFFQGYAQMMSSVGRRRENVWTQGTGANNPWGRSFRVKWLRLSNLPFHKTIHLKNPLNEYKPVKISRDCQEVPPEIGEALCQLIDREPEEDPSLKRDAFVVRRPGVESGYCFPEEGYVAPSMDMTWTTKSMLYSSYLYQYHTEASGSLIAHHEPVGLYPPKSLPISGSKGSLTRQAHCKGSALDSPADHKVSSQVDGMRMSGEMSPLCSTLSEDEFLEMSYEEYLEAHTRSIKQAGRISHGKEDSSSKERDLDDLQSHSEHGSSRKRSRR
	XP_021738267.1	CqECT14	MAAIGTPSSDAADLLQQLSLESQTKSLDAHEPPKKFGSIGSRNVINSLAKPYERSTVPIQDYANLSMYYQHNGYPSAPFFYGYDDSLNMWNDYRYMNHDGVDMHSGLQQRRVNSGIGQAAGYMSRLHLNDQMYGHFGNTYRGGSGFGLNYYNPKSTWNSWRTVDNKYACKGRNNGFFGYGNENKDSLNELSKGPRSKDVKTQLGFGSVKLAVKGQDLTSKVNGKEETISTVPDKEQYNKEDFSEAYSDAKFFVIKSYSEDDVHKSIKYNVWASTPNGNKKLDAAYQEAKGKPESCPVFLLFSVNASGQFVGLAEMVGPVDFNKSMDFWQQDKWTGCFPVKWHIVKDVPNSLLKHITLENNDNKPVTNSRDTQEVKLEQGVQVLQIFKSHLTKTSILDDF…
	XP_021741245.1	CqECT15	MAAIGTPSSDAADLLQQLSLESQTKSLDAHEPPKKFGSIGSRNVINSLAKPYERSTIPIQDYANLSMYYQHNGYPSAPFFYGYDDSLNMWNDYRYMNHDGVDMHSGLQQRRVNSGVGQAAGYMSRSHLNDQMYGHFGNTYRGGSGFGLNYYNPKSTWNSWRTVDNKYASKGRNNGFFSYGNENKDSLNELSKGPRSKDVKTQLGFGSVKLAVKGQDLTSKVNSKEETISTVPDKEQYNKDDFSETYSDAKFFVIKSYSEDDVHKSIKYNVWASTPNGNKKLDAAYQEAKGKPESCPVFLLFSVNASGQFVGLAEMVGPVDFNKSMDFWQQDKWTGCFPVKWHIVKDVPNSLLKHITLENNDNKPVTNSRDTQEVKLEQGVQVLQIFKSHLTKTSILDDF…
	XP_021744484.1	CqECT16	MMNQPLSPKDERNVSTNPSADAAITGPSRNASDPPRASDAAVDNNTSYPPNNYGSLEQTYFYGGYDSGAGSWSGYTQYAGEGLHVVPPVIYGDNSSLGLHSPYGFNSQMAYGQYSPASTPVPQIMVDNQLYSPQQIPVSPQYYPQQVGSSMPHMSAPIPVSHAEMVNQKGHMSMNALHNHGYYNLHGMFGSGEPLSSPSNSTDVGWRTLNSTAYSQPVATLGSFDPTVGQMAQQRPYPGYGLVSDYVGGPYHYDGSFQNSNYSAIPNSQSGFSNRNRYSFEKARNQREQDSMFAISGDRNRGPRASKGKGKGTAGNGSLPGADAAPENNSLAGIADSGASASGVNLASYNSADFPTEYENAKFFIIKSFSEDNIHRSIKYGVWASTPHGNRKLDAAYQE…
	XP_021744485.1	CqECT17	MMNQPLSPKDERNVSTNPSADAAITGPSRNASDPPRASDAAVDNNTSYPPNNYGSLEQTYFYGGYDSGAGSWSGYTQYAGEGLHVVPPVIYGDNSSLGLHSPYGFNSQMAYGQYSPASTPVPQIMVDNQLYSPQQIPVSPQYYPQQVGSSMPHMSAPIPVSHAEMVNQKGHMSMNALHNHGYYNLHGMFGSGEPLSSPSNSTDVGWRTLNSTAYSQPVATLGSFDPTVGQMAQQRPYPGYGLVSDYVGGPYHYDGSFQNSNYSAIPNSQSGFSNRNRYSFEKARNQREQDSMFAISGDRNRGPRASKGKGKGTAGNGSLPGADAAPENNSLAGIADSGASASGVNLASYNSADFPTEYENAKFFIIKSFSEDNIHRSIKYGVWASTPHGNRKLDAAYQE…
	XP_021752686.1	CqECT18	MAIETPLSPYHCSGGSLGFEMYAVSDNGNTETYMMPGTELNPRLPSPVIENFQMMASDGSAADFVVDPSLYYPAAPTYGYYCTGFESPSEWDDHHAVFGVDGADIQYAGAQSENLPYVYYTPSYGMGDTPFNPYNPYIPGAMVGVDGQLLGTQPYYAVSPYPNSASSSGYFPVLVQSGHDAASSATDTMLNVAPSTMNRSNGSTVKRTHSSSPAAFSMNSSKAASSQTHALTGASQGSKISTGTSKRPMSNRSGGSIGSVHGASSHVPQGGNAPESLQSARNISYGKLLSQANQVKYSYPMGGGLSDYGASTNGQAVLNDWSKYYYRRPNDSNGNLDQLGEQNRGPRTNKSKNQLIVKAYTTRAGDRNAEGNIVISADQYNKDDFSVDYANAKFFVIKS…
	XP_021752687.1	CqECT19	MYAVSDNGNTETYMMPGTELNPRLPSPVIENFQMMASDGSAADFVVDPSLYYPAAPTYGYYCTGFESPSEWDDHHAVFGVDGADIQYAGAQSENLPYVYYTPSYGMGDTPFNPYNPYIPGAMVGVDGQLLGTQPYYAVSPYPNSASSSGYFPVLVQSGHDAASSATDTMLNVAPSTMNRSNGSTVKRTHSSSPAAFSMNSSKAASSQTHALTGASQGSKISTGTSKRPMSNRSGGSIGSVHGASSHVPQGGNAPESLQSARNISYGKLLSQANQVKYSYPMGGGLSDYGASTNGQAVLNDWSKYYYRRPNDSNGNLDQLGEQNRGPRTNKSKNQLIVKAYTTRAGDRNAEGNIVISADQYNKDDFSVDYANAKFFVIKSYSEDDVHKSIKYNVWSSTPN…
	XP_021754041.1	CqECT20	MSTDTTKENASIVDSYVSRKHDAKNLEEPDSSSCRANEERDPPKTEDKGHRDLMNNSDMVLKDKMCNTKYFIIKSLNHENIQLSVEKGIWATQLMNEPILEEAFHKCRKVILIYSVNSSGFFQGYAQMMSSVGRRRENVWTQGSGANNPWGRSFRVKWLRLSNLPFHKTNHLKNPLNEYKPVKISRDCQEVPPEIGEALCQLIDREPEEDLSLKRDAFLVRRPCVESGYCFPEEGYVAPSMDMTWTTKSMLYSSYLYQYHTEASGSLVAHHKPVGLYPPKSLPVSGSKGSLTRQAHCKGSALDSPADQKVSSQVDGMRMSSEMSPLCSTLSEDEFLEMSYEEYLEAHTRSIKQVGRKSHGKEDSSSKECDVDDLQSHSEHGSSRKRSRR
	XP_021754042.1	CqECT21	MSTDTTKENASIVDSYVSRKHDAKNLEEPDSSSCRANEERDPPKTEDKGHRDLMNNSDMVLKDKMCNTKYFIIKSLNHENIQLSVEKGIWATQLMNEPILEEAFHKCRKVILIYSVNSSGFFQGYAQMMSSVGRRRENVWTQGSGANNPWGRSFRVKWLRLSNLPFHKTNHLKNPLNEYKPVKISRDCQEVPPEIGEALCQLIDREPEEDLSLKRDAFLVRRPCVESGYCFPEEGYVAPSMDMTWTTKSMLYSSYLYQYHTEASGSLVAHHKPVGLYPPKSLPVSGSKGSLTRQAHCKGSALDSPADQKVSSQVDGMRMSSEMSPLCSTLSEDEFLEMSYEEYLEAHTRSIKQVGRKSHGKEDSSSKECDVDDLQSHSEHGSSRKRSRR
	XP_021754043.1	CqECT22	MSTDTTKENASIVDSYVSRKHDAKNLEEPDSSSCRANEERDPPKTEDKGHRDLMNNSDMVLKDKMCNTKYFIIKSLNHENIQLSVEKGIWATQLMNEPILEEAFHKCRKVILIYSVNSSGFFQGYAQMMSSVGRRRENVWTQGSGANNPWGRSFRVKWLRLSNLPFHKTNHLKNPLNEYKPVKISRDCQEVPPEIGEALCQLIDREPEEDLSLKRDAFLVRRPCVESGYCFPEEGYVAPSMDMTWTTKSMLYSSYLYQYHTEASGSLVAHHKPVGLYPPKSLPVSGSKGSLTRQAHCKGSALDSPADQKVSSQVDGMRMSSEMSPLCSTLSEDEFLEMSYEEYLEAHTRSIKQVGRKSHGKEDSSSKECDVDDLQSHSEHGSSRKRSRR
	XP_021754044.1	CqECT23	MSTDTTKENASIVDSYVSRKHDAKNLEEPDSSSCRANEERDPPKTEDKGHRDLMNNSDMVLKDKMCNTKYFIIKSLNHENIQLSVEKGIWATQLMNEPILEEAFHKCRKVILIYSVNSSGFFQGYAQMMSSVGRRRENVWTQGSGANNPWGRSFRVKWLRLSNLPFHKTNHLKNPLNEYKPVKISRDCQEVPPEIGEALCQLIDREPEEDLSLKRDAFLVRRPCVESGYCFPEEGYVAPSMDMTWTTKSMLYSSYLYQYHTEASGSLVAHHKPVGLYPPKSLPVSGSKGSLTRQAHCKGSALDSPADQKVSSQVDGMRMSSEMSPLCSTLSEDEFLEMSYEEYLEAHTRSIKQVGRKSHGKEDSSSKECDVDDLQSHSEHGSSRKRSRR
	XP_021754045.1	CqECT24	MSTDTTKENASIVDSYVSRKHDAKNLEEPDSSSCRANEERDPPKTEDKGHRDLMNNSDMVLKDKMCNTKYFIIKSLNHENIQLSVEKGIWATQLMNEPILEEAFHKCRKVILIYSVNSSGFFQGYAQMMSSVGRRRENVWTQGSGANNPWGRSFRVKWLRLSNLPFHKTNHLKNPLNEYKPVKISRDCQEVPPEIGEALCQLIDREPEEDLSLKRDAFLVRRPCVESGYCFPEEGYVAPSMDMTWTTKSMLYSSYLYQYHTEASGSLVAHHKPVGLYPPKSLPVSGSKGSLTRQAHCKGSALDSPADQKVSSQVDGMRMSSEMSPLCSTLSEDEFLEMSYEEYLEAHTRSIKQVGRKSHGKEDSSSKECDVDDLQSHSEHGSSRKRSRR
	XP_021756661.1	CqECT25	MVCEKPTELSKGADSGSILSKPAEKAMVASDNGISSDYTTPNQGASSVKGETGQESVAGQDVYNPPPSYYNYYYPGYNGTFGQSDDGRDHSSMHSFAMQGVQTNHSSIAYYMPGYNPYAAGTFVGADGHCVSQPFYTPVSTYGAEVPPCYAWDLNYLGDPSTGSNAAPGNVKSNPSPANVARSNGIKPSKLYGSLGKHSSTPVNSKSRPSVAAPNVSQPKFDTEPTKPLNKSGSYFPSAGYANVYHPAGNYQSLSFPKRGVFGNTGPMGYRSNARMWNGNDKFRPSRKSELEMSAELTCGPRANSKSNSDSSEKEPLGSAVQRYTYNLAEFQTEYEAAKLYVIKSYSEDDVHKCIKYDVWSSTANGNKKLDAAFHDAEVKASETGVNCPIFLFFSVNGS…
	XP_021756662.1	CqECT26	MVCEKPTELSKGADSGSILSKPAEKAMVASDNGISSDYTTPNQGASSVKGETGQESVAGQDVYNPPPSYYNYYYPGYNGTFGQSDDGRDHSSMGVQTNHSSIAYYMPGYNPYAAGTFVGADGHCVSQPFYTPVSTYGAEVPPCYAWDLNYLGDPSTGSNAAPGNVKSNPSPANVARSNGIKPSKLYGSLGKHSSTPVNSKSRPSVAAPNVSQPKFDTEPTKPLNKSGSYFPSAGYANVYHPAGNYQSLSFPKRGVFGNTGPMGYRSNARMWNGNDKFRPSRKSELEMSAELTCGPRANSKSNSDSSEKEPLGSAVQRYTYNLAEFQTEYEAAKLYVIKSYSEDDVHKCIKYDVWSSTANGNKKLDAAFHDAEVKASETGVNCPIFLFFSVNGSGQFVGV…
	XP_021756998.1	CqECT27	MAIETPLSPYHCSGGSLGFEMYTVSDNGSTETYMMPGTELNPRLPSPVIENFQMMASDGSAADFVVDPSLYYSAAPTYGYYCTGFESPGEWDDHHSVFGVDGADMQYPGAQSENMPYVYYTPSYGMGDTPFNPYNPYIPGAMVGVDGQLLGTQPYYAVSPYPNSASSSGYFPLLVQYGHDAASSATDTMSNVAPSTMNRTNGSTGKGRTHSSSPAAFSMNSSKAPSTQTHALTGASQGSKISTGTSKRPMSSRSGGSIGSVHGASSHVPQGGNVPESLQSARNISYGKLLSQANQVKYSYPMGGGLSDYGASTNGQAVLNDWSKFYYRRPNDSNGNLDQLGEQNRGPRTNKSKNQLIVKAYTTRAGDRNAEGNIVISADQYNKDDFTVDYTNAKFFVIK…
	XP_021756999.1	CqECT28	MYTVSDNGSTETYMMPGTELNPRLPSPVIENFQMMASDGSAADFVVDPSLYYSAAPTYGYYCTGFESPGEWDDHHSVFGVDGADMQYPGAQSENMPYVYYTPSYGMGDTPFNPYNPYIPGAMVGVDGQLLGTQPYYAVSPYPNSASSSGYFPLLVQYGHDAASSATDTMSNVAPSTMNRTNGSTGKGRTHSSSPAAFSMNSSKAPSTQTHALTGASQGSKISTGTSKRPMSSRSGGSIGSVHGASSHVPQGGNVPESLQSARNISYGKLLSQANQVKYSYPMGGGLSDYGASTNGQAVLNDWSKFYYRRPNDSNGNLDQLGEQNRGPRTNKSKNQLIVKAYTTRAGDRNAEGNIVISADQYNKDDFTVDYTNAKFFVIKSYSEDDVHKSIKYNVWSSTP…
	XP_021717647.1	CqCPSF30-1	MEDTDGSLSFDFEGNLDTIPNIPTASNPVIQPDPNAAPFAGAAVATGGSAPSDQTSGQGNRRSFRQTVCRHWLRSLCMKGDSCGFLHQYDKSRMPVCRFFRLYGECREQDCVYKHTNEDIKECNMYKLGFCPNGPDCRYRHAKQPGPPPAVDEVLQKIQQLTSYSYGVSNRFSQQRNTNYSQQADRSQFPQGANTANQGSVPKSTATESSNIQQQLQQPHLAGQDNIQNLHSNSSSQTGRTATPLPKGITRYFIVKSCNRENLELSVQQGVWATQRSNEAKLNEAFDTVEHVILVFSVNRTRHFQGCAKMTSKIGETASGGNWKHAHGTAHYGRNFSVKWLKLCELSFNKTRHLRNPYNENLPVKISRDCQELEPSVGEQLASLLYLEPDGELMVTLVA…
	XP_021769583.1	CqCPSF30-2	MEDTDGSLSFDFEGNLDTIPNIPTASNPVIQPDPNAAPSAGAAVATGGSAPADQSSGQGNRRSFRQTVCRHWLRSLCMKGDSCGFLHQYDKSRMPVCRFFRLYGECREQDCVYKHTNEDIKECNMYKLGFCPNGPDCRYRHAKQPGPPPAVDEVLQKIQQLTSYSYGASNRFSQQRNTNYSQQADRSQFPHGANTANQGSVPKSIATESSNIQQQLQQPHLAGQDNIQNLPSNSSNQTGRTATPLPQGITRYFIVKSCNRENLELSVQQGVWATQRSNEAKLNEAFDTVEHVILVFSVNRTRHFQGCAKMTSKIGETASGGNWKHAHGTAHYGRNFSVKWLKVCELSFNKTRHLRNPYNENLPVKISRDCQELEPSVGEQLASLLYLEPDGELMATLVA…
Chlamydomornas reinhardtii	PNW75187	CrECT1	MADEEDLLYEDDYPDGDYVDAEADVDAGLTAQPAEDATAPPLGAEEQDGGPGTEDGGGGVAGEAGAGKGDEAAARTGGNAGPSGRLPNSGGPQGFNARARPGAGDAIRYFIIRSNSLQNIFISVRTGAWATTRTNDPKLDAAFRSSREVRLIFSVMGSNAFQGYATMRTSVGAFPKPVIWENGQQFGRPFGVEWRVLFELPHDDCNHIRNRLNDNKVVYMARDCTELPQEQGDLLTTIMTQRAAAAGAKAPRQQLAMLEASGRVTPPAMGPGGGGGGGPMGGGGGGGPMRMAGPRGGPMGMGGPRPRGPGMGPPGIRPGMGGPGMDPMAMMGGPGGPMGAAAMMGAGGPGLAGPSGFNMEALATAMALNTFNPAALGAMLQQAGGMGPLGGVAAGPSPA…
	PNW75186	CrECT2	MADEEDLLYEDDYPDGDYVDAEADVDAGLTAQPAEDATAPPLGAEEQDGGPGTEDGGGGVAGEAGAGKGDEAAARTGGNAGPSGRLPNSGGPQGFNARARPGAGDAIRYFIIRSNSLQNIFISVRTGAWATTRTNDPKLDAAFRSSREVRLIFSVMGSNAFQGYATMRTSVGAFPKPVIWENGQQFGRPFGVEWRVLFELPHDDCNHIRNRLNDNKVVYMARDCTELPQEQGDLLTTIMTQRAAAAGAKAPRQQLAMLEASGRVTPPAMGPGGGGGGGPMGGGGGGGPMRMAGPRGGPMGMGGPRPRGPGMGPPGIRPGMGGPGMDPMAMMGGPGGPMGAAAMMGAGGPGLAGPSGFNMEALATAMALNTFNPAALGAMLQQAGGMGPLGGVAAGPSPA…
Chlorella variabilis	XP_005843433.1	CvECT1	MTRYFLMRCADARLLYVAHKRGVWPVSYGVVDRLNEAFAAGEPITLIFTISGSGAFQGAARMLTAAGTSEGPAATPPLRPCCSNPLSQPQQPVRAGKDGTEIEASVAEELLGLLERAKAAPKPEPPPGGGGEGRQQQQQAARGGGTPPGVVAGLGPVPAMVGAGLMGMPDASFMMGMNPLMAMAMMNPMAAMGMGAGMMNPMAAAMMAMGHMPGMMPGLRPAVMPGPGGAGALAGATGGADAGAAVKAEPGVKAEPGVERLQDGLPPGFGAGGGGGRYRERDERYDRERERYYGPRGGYRDGPPFRDGPPPNGFRDGLPMYRDGPPPRDHDRFFERGPPGRGPAPGIDHGQRDFREGPPPSRHACTNALAGRGREGEYGGPPGGRPRERDDRPDLLRMS…
	XP_005844535.1	CvCPSF30-1	MDDFTFDFERGLESQPAQRGYQAADDGMGGRGNAEPKPRNYRQTVCTYWLRGLCMKGDTCGFLHQFDPERMPVCRSLLKFGVCKEPDCPYKHTLEAIKECNMYKLGFCIYGPACRFKHTRQLAPPPDPETLEAAKPREHRNLNIVANQANENIMPEREARGPRRPRPGGDGGGYMALPGAGGGGGAGPSAVQQYAGPGGARQPGQQYGGQQAPGYADSALLAAVGQADLRYGF
	XP_005850753.1	CvCPSF30-2	MIRSSATQCPSFATLGSCTNGDRCRLAHGQREAGRTGEMKGHGANTKSQEAPAPRRVLRVLRATRAVAAPAAPPRQLPPSPRHSPPRDEQLFKIDLCRYFASPGGCKPAAVAEIDPAEVAALLQGTAYLEGPATSIGSSAAAGSVAGAGFQALAPSPAPPPVLPPVLPAAWLLPPETRGGPAPLPGNGALIERPVRSLHAAAAVPPGQLVEQGGGAGSEAGSDSDSGGISDSGSGSDSGSGSGGGGSGSSIPAGLQVVLHRAFNSMLCPITLEPFVDPVVAADGNIYERRAIEHWLYREGNGTSPLTNESLVHKLLMPCGTMRRCMRDVVEFLTAMRQQAEEESAPPGFPMPMPLLPPPPPPAEWAAGGNPAEEEAFQEYDEEEEYDDDEDYDEAEEYE…
	XP_005852185.1	CvCPSF30-3	MGATSHVLCKYYLHGACKFGAACAFSHSMADGESQVCKFYLRGECSYGDRCRYMHTKPDRAQPPTTWQSSCLSRGCAWAARLSTPTRRLLGGGAQQPGVWSLPEGGGGQPGWAAGGSHPSLRSLCMQWFSSGACGRGDRCQLVHGELCQHCHKHALHPTDAPARQQHLAECRLRHERLAARAASSAVECSICLEAVLSKAAPGERKFGLLTGCDHPFCLRCIRSWRQNTDGSVDIDTALRTCPVCRTTSYYIVPSLVWPTSGEEKERILAGYKAKLSLIDCRYFNFGDGTCPFGTSCFYRHAYHDGRLEDKGLRKAADEEGHIRVMQPVRLSDFIAASTAGQRLGRRR
Oryza indica	BGIOSGA026507-PA	OiECT1	MSSIAVINPPRFDGERKPKTANIMVNASAQFCGVAEMIGPVDFEKSVDYWQQDKWTGQFPVKWHIVKDVPNNLFRHIILENNDNKPVTNSRDTQEVKLEQGMEMLKIFKDHEEDASILDDFDFYEERERALLENKARLHQQHQLPSSTVVEPKKPLTVATDLVGHITKSFAQAVRLGEAKNVSPNSADKGASGDSSVAAKPLEVKEAGLA
	BGIOSGA023462-PA	OiECT2	MKGEACGFLHQFDKARMPVCRFFRDFGECREPDCAYKHSYDDVKECNMYKMGFCPNGPNCRYKHVKLPGPPPPVEEVLQKILQIRSFNKFNQHRHNNYNQQGERPQHPQGSGLPNQNSIDNTTTTTAQPAVGQQAQTTNQQPPQQQQQQQQQQQQQQQKPNTNDQVQSVPNGSSNQATRIATPLPQGPSRYFIVKSCNRENLEISVQQGIWATQRSNEAKLNEAFESIENVILIFSINRTRNFQGCAKMTSRIGGYIGGGNWKSAHGTAHYGRNFSIQWLKLCELSFQKTHHLRNPYNDNLPVKISRDCQELEPFIGEQLASLLYLEPDSELTAILIAAEAKKEEEKAKGVSADEAADNQDIVLFDDNEEEEEEESEEEEEGNGQESQGRGRGRGMMWP…
	BGIOSGA017079-PA	OiECT3	MSGGATPRRARSERRRQALGQIHAWQGSGGAVELRWRLRRAPPLVNGSGQFCGVAEMIGPVDFDKSVDYWQQDKWSGQFPVKWHIIKDVPNSLLRHIILENNENKPVTNSRDTQEVRLDHGLQMLTIFKNHEVETTILEDFDFYEQREKAMLDIRQRQKQQHTDSEVQKPMVEAKEPVDLMNQISATFARAVQLGETKGSREDKPKVEDASAAAVAVPENEPVALAETEGLLADSEPSPLKESG
	BGIOSGA027440-PA	OiECT4	MAEGERHRWRRHLERESEGEGKRFQDCMIPPQSEIVGENNASKSAAKEQILSSTNEKMTTSVPQGASSSKSPKGAQEKASFLGKGGEQPFYQPNVYAPQPQTIYSGGYLNHLGQWEEYPHYVNMEGLHSVSPGIYNDNQSIMLSPGYANNPQMMYGAYSPGVGDGQPYLPLHFPFSSPYYQPPASPSMGYSNSATGMSQGDPMLQQEYFLPDGLLYSPTPGYHQPFGSFDRASTQPSSTPGLFGQGNTPLAFGMHHGSMYAPGSYKPRQQGGKFGGTTPSWSSGRRFGTFDLSANQQKGSMPFGIQNGALEFLNEQNRGPRATKPKKQDTENSSIDDKNEKNVPLVDSELYNRPDFVTEYKDAKFFVIKSYTEDHVHRSIKYNVWASTASGNRKLDSAY…
	BGIOSGA015820-PA	OiECT5	MSALSHTEGDSSGFTRNNDRNDDAVGGEDSTSSYQPCNSMKCKDGTQIMSLANEDVSNLASDCQEPPSESNHAISHGSNTDSKEEMSSGSGYRRQQSCFSSSTCSWRSSSEVESVSSTPDGSGDVVGNMSVRSKTFERRPDHIASYPSASPDIRRLYAAEGKAGFTLDYHSEERWSRRSNQSTAFRTSNGQSIEHHSEIVDIPRQANSMDETTSSSSQWSFDNWGPSLPRGMQYGDEIPSLSSQNYGARIPSLSSRQSYGDEIPSLSRNCNYASRQSYGDEIPSLSSRHCNSFSSRQSYGDEIPSLSRHCNTRSSRQNYGDEIPLLSNSDYQCYQDRIPLHHRQWCHDAEAHPQLNYGRGASHGNRYSRDSFVSSIATNQRFKMGTGKHTVTRSDHHRT…
	BGIOSGA018969-PA	OiECT6	MQEEFDWPTSVLSTSPETENVTSSSVRSTTKNDVVVQQGSISSYWPWDVMKLENDTHFLSHSSGDGMKCTKADHFLSHANRGSLNLDYQEQPSKSNFATDLGSHAYSKEARTLGRVYHGQQPYFSPSSCSWEKSSALKVVPNSPDASGHIVGEMRTKTNILSARSNYLSYPTDVPHIRYRDEVKVDLSQDDNSKQYRRPDQFTAFSNFNGQSSEHLETAKGANYMDEITPISRQWCFDNRGPSLPRGLVYGDEIPSLSSKKCNGNVASSYSRIWDYSAETSSVRQCYGDKIPSLSHHWHYRDKIPLHSGQWCHDAEARPLSNYQQGASYGNGRLRDNISRGGRNEQVNIISSRRTMTKPRVANKVVSSTDHYKINKDNLWRNSEDIRDQVRGPRANKLN…
	BGIOSGA024746-PA	OiECT7	MEEDDGTVTAEGGCRRAVHTGEEDDDISAVEAKLMEAPANSVAVADGNPKTATETPRVEDYKDAAMYYGTYPAYLYGAYGGWGEYSTYLSHDGAETPTAGAYGDMYYGYSPYGYSTSGHDSQMYGSQHYQYQPTYNKQQNTTGKPSNNGKTENPAALPQGDVSANGVDSLKGQKKTNLLPKASQNTPGSNGSYGRPSGRFGNYQNQTNRTTYPCYSSQIFNGKQQKLPTGNRSLTTSNSKSKGQSRNQNTYPHLMGLQTPTSPLGPPSIYSASGMYGYNGSSYGSGLWYGSHLYGSGLYGGWNALSDGKYNPRGRGNGSYGYIHGNQDGFNELRRGPRSGLFNNQQGVGATVAPVKGQELSASDSSLSVMKDQYNRADFVETYSDAKFFIIKSYSEDDV…
	BGIOSGA012502-PA	OiECT8	MGSASHPARIEYNTSSNVSSQYIYEQGLYYPATNGYAYYAGFEPPVEWSDHTNFVGVDGQNLQLSNENLPYVYCTPGYGFSYYSPDQYTYMPGMVMGVDGSFVGSQQYFASPYQLPGSLSGFFPMSIQPTTDFSSTVSAEPPLLSTGTGTSAVASRLANTSMKNKYQMSGNTAPASQTAPSGSPAVGRPQQAYENESTNKPSNPPDANMSRRDKSSTSLVTVPVDASSIDKDGKSDEGNQSKEHVQSIQVTSGPMSGESGQGKATSNSTLEKIMIHPDQYNKVHFPVDHPDAKFFVIKSYSEDDVHKSIKYNVWSSTPNGNKRLDAAYSDVQGRAVGKCPIFLFFSVNASGQFCGVAEMVGPVDFHKDMDFWQQDKWSGSFPVKWHLVKDVPNSTFRHI…
	BGIOSGA003409-PA	OiECT9	MGMTPEQIYGQNVYVPATANPYPYGYTEVGSPTEWYNNQSSLGYDGQDIYFPGFQTEGTQCMYYAAPDNGSVHPSYSPYPINSSFIVDGSYLPLEYVGDAADQTCQIVPSPYYVPTILPYAHDNVLGNTTAPLHPPVYVPTLPSYTVTSTNHALPSVPPVATKNDVIANPPIQSTIVTSKQFLDHASDPKVQLRNPIPLKKELADGSMMPVKYPHTSQAFSNFPERRSAAKHSPQEKFSVNNGSGFVGSNVQRWAAAEKFEPNSNLSGCIGSASPKMKLSNVDGLGGADKPCGQKSSAIIAKSYTSRLSVGDPEGTIVIRCNQYNSNDLRVDYPFAKFFVIKSIGEDDVHKSIKYGVWSSSSSGNSKLDIAFKDANRIAKRNSTKCPVFLFFSVNGSGL…
	BGIOSGA011417-PA	OiECT10	MAAVAPPQVPAAAPAPAAAAAPPAPAPAAAATAAPVADQTTDLLQKLSLDSQPKAVDAATEPAGAKKGPAASQPLSVAIPPERSITPVLQDFMDPNMFYLPAYYYGGYDGSVSEWDDYPRYVNPDGVEITPAVYGDIYGYGYAPYGAYSPASSPVPTVDGQMFGQHYQYPTSYYQPPTPVPSTTQGDLQPSANPDKPTAKADPAKTTTNGAPNGTVHSNSGTVPLGSSQQNSSLTPDGTYRAPLLGGVPSAGYLDSTYGYDSTGAHFAWYDGSAYTNGQQRTTTTNHMSSSTFSNGSSARTQNKGSTPQQMGMNNRRPTTTTGSAAPTYPNRMYPSTRSYSQYGNSYKTGLSYITNGYGSNGYGSNGYDSRLYGRWGLSMDNRYKPRGRGNGYYGFGNE…
	BGIOSGA004205-PA	OiECT11	MENLKINGSTKTSNVNLPATKGASSSDAISCISSGDAASTVKESEMNQEASVGDQGMYYYGYYYPASFGGYDENGYFVGYNGLDVHPTVVQGDNGSYLCYLPGYENGYTYSPIVPGVIAGVDGQYISKEPYYSTISMQDPSTPGIFAQPVAYGPELVPAYTWDHSFALLDGVQGRPVGVHQTNYPARPKYSSNKLPSSKASRNTKSASDTIKGSSSALDTMSTSANGYPSSKTANKASGASISKGYPLSSKFAVHTNQGKGNLYQSKDIGMKESGRSWNSTEKLKARSKLNGYGDCDISDNLTDNSKNSLSPQGGHYGLSSAGGGNDVTPSPVAMSRDAYNLPDFVTKYDQALFFVIKSYSEDDIHKSIKYNVWASTPNGNKRLDNAFKLAQERVAEKG…
	BGIOSGA013554-PA	OiECT12	MAAVAPGAGDQATDMMQKLSLESKKEGATPDATKKPAGMPYGSASAGDAQNAASPVDRSITPLLQEAVNANILYQTNGYGPSAYYYPTGYDGSANEWDSRYAAHDGTEMPPSVYGDMYGYGYAPYGPYPSGSPVPTVGHDGQSYGAQHYQYPGQYYQQPAPTNASHGVNAVNSQSEMPSVAAHQARVPVESAKASANGTANGMANTNSSSLARKQTHQNVSVLNNGSYGGGTLQGGPSANNYGHSGLHSPVQWYDGPVYSNGHQRSNTNSTSYGSNSYSAKNQSQRPTANLMGMHAQIPSSGMGLTSPSYHTRMYPDNRLYGQYGQYGNALKTGLGFGSNMYNSRNNGRWGIVDSKYKPRGRASFGFGSENQDGFTELNRGPRSGGFKHQKQFGPSVTI…
	BGIOSGA026510-PA	OiECT13	MESAHGGSDRPGLAMCDFVGWVRCRFQMEIASRVHGLYRQQPALKFRRASIPEKDADATNASSVSPVSSSSSWRRDSSCTKGEGSMDSQEPRVDAEQKPVLSDNPEEQTIPSKDEKVLEPTISHDSNGINLPSEGQAQAGTSNIGGGHNAAYPQTMYSSQAQPFYYQGPGYDNPSNEWDGYPPYVSVEGLEAGPAVVYNDDPQLMYHGGYGYDPYAHYSPISTPVPAAVSGDGQLYSQQFSFSAPYYQQSVPPGMPYLSSPTPISQGEAMVPIDPTQGAFIAETLSPNSFLFGPRPEWFRSSEGNGSFPSPAASPQPAGGVSGPFGQSNFPMASGMQSPQHRPFYGFGTPSDSYGRVFSHGGYFPQATNYGGPFPSFGLNGRSSIPMEKGRRRGRGNAL…
	BGIOSGA023330-PA	OiCPSF30-1	MNFVRKADTKDLANSNISVERPKTPPLPLHTKSSCPTTLLEPLSQTLQKQHGHDAEKEDLTGQPKSGVDNSSIKSAQKSEPSDPSKVVYVRPKSNQLVAAQRQHPIDLVNSPTDKILSLQAPIASDLYLKKRKNQIVLSSCSPSDGLSTKETLPAENSNSEEKKDLMIACSISGIPGVKDRPQKALQTTNNVGRFSHVWTLNGQQPQRKGFMGSSHMNAFPRILPWKRKIFCKNFRSSHMSNVSSIRIVRKLLQTRKRDMIYTVSTDGFSLRKSGVLSVGGSSLKWSRSLEKRSQKVNKEATLALAEVERRKREKRKRQSLHDKGDHQFESVTGNQLRNSCQSSSDLRKPSTCNEYVRVSKGNQLVRNPKNVIRMLASDKVRWSLHTVRSRLAKKQQYC…
Physcomitrella patens	PNR58341	PpECT1	MKISVKTLKGNYFDLDVTPLETVINVKKRIEDSQGEQLFPCAQQLLIYQGKVLKDETTMEDNKVLENEFFVVMLSKAKSGTAASTSACESTQVAVTAVSPSLPAQTSVAPATLVINASAGVTHEEAASNLVAGINLESKAQEILDIGGGSWDFDTVVHALRAASNNVERALEYLSSGIPEATGLAPPAPCLSPEIPAETSSTAPTVPTQAAVSVAEANAAPLDHFPQGMPALDAGGGGDAEALDFLRSNPQVPPTNDEDSSDASGDASASVGTGDAASTNGVHEGFAEGGSMYYVGGMNGYSPHGYVYDYLHGGYEPSVAGEWDDFSRYVVDGMEVPSPGVYSDNGGSVFLHATGYGYASNPSYNPYSPGTPVPTIGADGQLYVPQAFPYSNQLYQQPV…
	PNR49513	PpECT2	MAVDATPPLAFEESSSPPRNGGLSAMDASDQLGEDGAIVIRPCKPLEKQTSWRRKFMDKSVLDDIMGDPDDFQDLADCDLPSECDGGKRYNAVRAPLEDGSAAGKVQNSSELPQESARILLGEDSSKTSKTQTGEGLLESSHGSRSYGGEGSSFFGRNNQRLHALSGDDGRHHILTGSVGDAPKQDKIHHTRYFIIKSLNHHNIEKSIEKGIWATQAMNETVLNEAFETSEKVVLVFSVNMSSHFQGYALMSSPIGQRRANIWSEANEGANPWGGTFHVEWLRLYDLPFQKTVHLKNPLNAFKPVKISRDCQELTQAIGKALCALIDEGANREGRPKRKLGIRDVDHQLGKRSREVPEGLHRPRILTAPLARPAMPLLYSSSSLPETHLPKAMIRPSNG…
	PNR46918	PpECT3	MYQGNVLKGETTMEENKVLENGSLVFTLSKGKAGAGATPTSSPEPNQGVVTDVSSSTPAQTFTPLTASVAIVPSGAAHIQAVPHLSAGSTSETAVQQILDIGGGSWDRDSVLRALRAASNNLEQALQCLSSDIPETTELAPSMSRTLLENSAGAPSIASAVPAHAVVPVSGPNAAPPELLPQVPQTNDEDSSDASEDASASVGTGDAASTNGVHDGSAEGGSIYYLGGMNGYPPHGYVYDYVHGGFEPSVAGEWDDYSRYVVDGVEIPSPGVYSDNGSVYVHATGYGYASNPSYTPYTPGAPVPTIGADGQLYGPQAFQYPSHLYPQPVSPGTQYHVGSPTAITGGERATTGNGEPAPPGVDGKIALSNGGPRPGYPAMALIPPHGPYARGVLPLAMHN…
	PNR32996	PpECT4	MEDADGGLSFDFEGGLEAAVAAAGPPQTGAPQQASVNNNAQVPSSLAAPKNQQARKNYRQTVCRHWLRGLCMKGDACGFLHQFDKARMPVCRFFAKFGECREPDCIYKHTNEDIKECNMYKLGFCPNGPDCRYRHQKLPGPPPSVDQNLQKIQHRVYAPNTNGTTTHHGKHTPARNSEGGQTGGRATAEEAQPPRSSRLPAQLVAPQLPPASGMANGPIPPTSFPSIAAPLPLGYCRYFIVKSSNRENLELSVERGLWATHRNNEAKLNDAFDSCEHVIFIFSVNETRHFQGCARMMSKIGGVAGGGAWKYAHGTANYGRNFRLKWLKLCELSFYKTRHLRNSYNENMPVKISRDCQELEPSVGEQLALLLYQEPDSDLMTLAKESEEKREDERARGAQ…
Selaginella moellendorffi	EFJ27920	SmECT1	RYFIIKSLNHQNLSKSVERGVWATPAVNEDILNEAFQTSERVVLVFSVNMSGYFQGYAEMTSRPGRRKDNLWNDANDGSSPWGGVFSVDWLKLHDLPFQETSHLKNPLDDNKPVKISKDCQVSVSLMFPRHCHSLFLRNFLEKLGSRFVL
	EFJ33696	SmECT2	NAKFFIIKSYSEDDVHKSIKYGVWASTPNGNKRLDAAYKEAAGEFPIFLFFSVNGSGQFCGVAEMSGPMDFLRSVDFWQQDKWTGRFSVKWHFIKDITNGHFRHIILENNDNKPVTNSRDTQEVQLDQGLEMLRIFKNYNSSTSILDDFQYYENRQILMQEKRSRSSQ
	EFJ36744	SmECT3	RYFIIKSLNHQNLSKSVERGVWATPAVNEDILNEAFQTSERVVLVFSVNMSGHFQGYAEMTSRPGRRKDNLWNDANDGSSPWGGVFSVDWLKLHDLPFQETSHLKNPLDDNKPVKISKDCQVLCLLCSHVIVILFFLGTSSRSWGVSLCFDR
	EFJ37046	SmECT4	NAKFFIIKSYSEDDVHKSIKYGVWASTPNGNKRLDAAYKEAAGEFPIFLFFSVNGSGQFCGVAEMSGPMDFLRSVDFWQQDKWTGRFSVKWHFIKDITNGHFRHIILENNDNKPVTNSRDTQEVQLDQGLEMLRIFKNYNSSTSILDDFQYYENRQILMQEKRSRSSQ
	EFJ25932	SmCPSF30-1	MKGRCSKGKSCTFSHEEVPDTKLYLCKYFLTRCCLKGDECPFSHDTAKFPCKFFISLGFCKDGERCKFSHASVSKEEREKIIQRLEIEKKQKLEEKKQTLEEKK
	EFJ10877	SmCPSF30-2	MKGRCSKGKSCTFSHEEVPDTKLYLCKYFLTRCCLKGDECPFSHDTAKFPCKFFISLGFCKDGEKCKFSHAPVSKEEREKIIQRLEIESSS
Solanum lycopersicum	Solyc01g028860.2.1	SlECT1	MAAGAPPADQAADLLQNLSLDSRNKTLEIADTKKKPSGNPTDGANGQLQSADRSVTPVLPEFMDPNLCYVPNSYASTAYYYGYDASANEWEDYARYTNPDGVEMPGVYGDNSSLIYHHAYGYAPYSPYSPATSPVPTVGHDGQLYGSQQYHYPYFQPLPLTSTSNTSSAALPKGEIATSAAAADQTSLSVDSAKGNSNVIVNGGVKGNTGHMPVRPAFQNSSLNANGSYGPGTLPGGAASGYQDPRLGFDGVRSPIPWIDGSMFTDGQARPVVNNSFTPSFSNGYAAPSTKNQNVHPHVMGMHHPRSSSSVNTTNGYMNRMYPNKYYGQFGNSFNSGMGFGPNRYDTRATGRGGWMTVDNRSKPRGRGNSFYGYGNENMDGLNELNRGPRGKGSKNQKS…
	Solyc01g103540.2.1	SlECT2	MAGEKIIEKPEAVAPGLKSDPSNKLIEKDLVSKKDGKAADSVASLGAVTSIKCENDQPPAAEQGYNGTYNQLDEQAYFNAGVQSDNGSLLYYMPGYNPYSAGFVGGDGKQPYPSSGYLQQPVSYGSDSMPCYTWGSPYCADITNSAAPKSGNVKSTFGRNGSVKSNGFNSTKTNSSFSSKNSTVLFNPKSRPATAMSNPPKSFHQAQPFNPVNKFQSDVQSGGLMKGFHLVGDYPSYTSQNQGFFMPYDPINCQTNSRMWNGNYRAKPRGNFTRNGVFEATNELPRGPRANGRSVPSKPSAEEDQLVPAVQREKYNKEDFKTQYDNAKFYIIKSYSEDDIHKCVKYDVWSSTPNGNKKLDTAFVESEAKASGTGSSCPVFLFFSVNGSGQFLGVAEMVG…
	Solyc02g021760.2.1	SlECT3	MDEGEGGLNFDFEGGLDTGPTHPTASVPVIQSFDHTAAAASSANINPPTVPAVGGQGDVGFVGNRRSFRQTVCRHWLRSLCMKGDACGFLHQYDKSRMPICRFFRLYGECREQDCVYKHTIEDIKECNMYKLGFCPNGPDCRYRHAKMPGPPPPVEEILQKIQHLASNNYGYSNRFNQNRNANYSTQTDKSQASQAQNGTSLAVKSTATETPIIQQHQPHQQVQPPQLQGGPTQAQIHPNGQQNQADRTAVVLPQGTSRYFIVKSCNRENLELSVQQGVWATQRSNEAKLNEAFDSVENVILIFSVNRTRHFQGCGKMTSRIGGAANGGNWKHEHGTAHYGRNFSLKWLKLCELSFQKTHHLRNPYNENLPVKISRDCQELEPSVGEQLASLLYLEPDS…
	Solyc02g070240.2.1	SlECT4	MDDGEGGLNFDFEGGLDTGPTHPTASVPVIQAGPAPNASVAVVPPGGGVGLGGDGSFVGNRRSFRQTVCRHWLRSLCMKGDACGFLHQYDKSRMPVCRFFRLYGECREQDCVYKHTNEDIKECNMFKLGFCPNGPDCRYRHAKMPGPPPPVVEVLQKIQNLTSHGYSNRFFQNRNTNYSTQADKSQIPQVPNVMNQAVKSTATEPPIGQPHQPHQQQVQQPQHQGPPTQTQTLPGTQQNQAAIPLPQGPSRYFIVKSCNRENLELSVQQGVWATQRSNEAKLNEAFDSVENVILIFSINRTRHFQGLAKMTSRIGGAAKGGNWKHEHGTAHYGRNFSVKWLKLCELSFQKTRHLRNPYNENLPVKISRDCQELEISVGEQLASLLYVEPDSELMAISLA…
	Solyc05g032850.2.1	SlECT5	MEDTNQQSIDPFTSVSSSGERVEEPHNVAEQPISPKDERIGSANASPDGAIPGASRNVQDHPVTSEAGAIPTFYPLNSYSPQDPGLYYGGYDNGTGSWVEQSNDGNVNNLHVAPPGMFNENPLFFPPGYGFDPQMAFGQFSPIASPLSPFMIDGQLYSHQIPVSPPYYAPPVSPGLPHVTSALPASQPDLVAPGSTGHEIDGTHFGPGSGYYIPVGPFGGGELSGSSNMGFYNYQGEVGSGQSLPNLANPVDSGRYISQMTSARLYPPPVGILGSYEQNAMQASHQGLGFTPGSLSRKYSQHSLYPSANYGSGSSSLWEPGHRNWLTPDRGGRRERDRHSVNISTESLGMASERNRGPRALKPKSKASIEDSSSSVICREVELTSILQPGQYNRPEFVT…
	Solyc08g007730.2.1	SlECT6	MPSDTARKNAAIANSIVTDYKNERRNFDGPDSSCLRVNEDTNRSIAEELTLSSPPIGISTAIEKGKLYSIRYFVIKSLNHENIQLSVNRGIWATQAMNEAILDEAFHNSSKVILIFSVNTSGYFQGYAQMISSVGLRRDQVWSQGNGGRNSWGRSFEVNWLRLYDLPFQRTLHLKNPWNQNKPVKISRDCQELPPDIGEALCELLDGQDALDVNLKMDVFARNELSSKRPYVEPSLHLGDQDYNASLIPNGTMFSPSLLYQHQIDASRLHVAPLRINGVFSAEESAIASGESKSGQSRHSQRNRSFANLHVDTDMGPQINMWGLPAERSPLASNLTEDDILEMTYEEYLEACSRGSKRSPHPVSGPSRSTQRSLASQENCEDSQSGRSSKKRRGH
	Solyc08g007750.2.1	SlECT7	MKEGILTDQTYSSCLGVIEGGEFTVSSPSTGISSAIEKGKLYGIRYFVIKSLNHENIQLSVNRGIWATQAMNEAILDEAFHNSSKVILIFSVNMSGYFQGYAQMISSVGLRRDQVWSQGNGGRNPWGRSFEVNWLRLYDLPFQRTLHLKNPWNQDKPVKISRDCQELPPDIGEALCELLEGQDSMDVDLKMDTFARNDLSSKRPYVEPSLHLGFQDCNASLVPNGTMFYPSSLYQHQIDASRLQVAPVRINGVFSAEESAIASVESKSRQSRHSKRNRSLANLHVDTGMGPQINMLGLPAERSPLSSNLTEVDILEMTYDEYLEACSRGSKRSPHPVSGPSRSTQRSLASEVNCDDSQSGCSSKKRRSH
	Solyc08g007760.2.1	SlECT8	MNEAILDEAFHNSSKVILIFSVNMSGYFQGYAQMISSVGLRRDQVWSQGNGGRNPWGRSFEVNWLRLYDLPFQRTLHLKNPWNQYKPVKISRDCQELPPDIGEALCELLDGKDALDVDLKMDIFARNDFSSKRPYVEPSLHLGDQDCNASLIPNGTMFYPSLLYQHQIDASRLHVAPQRINGVFSAEESAIASGESKSRQSRHSKRNRSLANLHVDTEMGRQINMWGLPAERSPLASNLTEDDILEMTYEEYLEAYSRGSKRSPHPVSGPSRSTQRSLASEDNCDDSQSGCSSKKRRSH
	Solyc12g099090.1.1	SlECT9	MYNEGAPEFVVDQGLYYPPATNYGYFCTGLESPGDWDGHQGFFGLDGQDIQYMDAQTESFPYVYYTPNYGCAQSSYNPYNPYIPGAVVGADGPCAGPQHYYTIPPYENLGSSSYFPMAVPSTSSIPENAADPIMDSVISSTNRADDLRLKRNLSPTSPIFTPTSLGPASGYKSASNRGSESAKINAASGKQHVSHGFSSPSSQVHPGTVAQAIGSIIHGKVLSNHGQLRAPLPPEIDLSNHRSGAHDQANTDKIRTKFLNGTIPSDGKVSPDMLMEQNRGPRIDKMKKQLLVKAYSTRAGNVDVQGNIVIHADEYNRGDFLMDFVNAKFFVIKSYSEDDVHKSIKYNVWSSTPNGNKKLNSAYEDAQRITPGNPRGCPIFLFFSVNASGQFCGVAEMTG…
Vitis vinifera	VIT_08s0007g07450.t01	VvECT1	MATVAPPSDQAADLLQKLSLDPQAKSLEVSEQAKKFVSVDSGDLANGLGKPFERSATHLHQDFVDPNMCYLPNGYPSTYYFAPGYDGQMNEWGDGVEMPPGVYGDIYHHGFGYPYGTYPPPGSPVPTMGHDGQLYGPQHYQYPTPYYQPQAPNGGPYAPSQVTAPQGDVSTSVAPDQVPLSVEAAKGNTNNLVNGGNVNGNNGPKALRPSHQNSSLSSNGSYGRASLPTGVPSSGYQDPRFGFDGTRSLIPSADMFSEGQSKHVASVGFSSPVSHANNFPSGRNQNFRPIPQLMHARAASGLGQASGFMSRMYPNNRMYDQYGNAFRTGSGFGSNGYDSRTSGRGWLTVDSRYRNKSRANSVLGYGNENMDGLNELNRGPRAKGFKNQKGFGPVTLAVR…
	VIT_05s0020g00460.t01	VvECT2	MEMYVSENGNAETYLIQGTESNPLLTTQLVEQIQAMYNEGTPEFVVDQNLYYPTATNYGYYCTGFESPGEWDDHHRIFGLDGPDIQYSGAQTDSLPYVYYTPSYGYAQSPYNPYNPYIPGAMIGVDAPFVGTQQYYTMPPYQNPVSSPAYIPIVVQSRPDIIPNSSPDPLLDTGLAAANRPDGRGRKHNLSSASAAFTMPSQRPASNQTHSFTRVSDVPRAIAGSSKQPVTHGSVTSGSFPGPASSHALQGRSTPDSIQAMDNVPHGRVLPHHNQLKLAIPSGNGMSDFGSNAQLRAPMDKFRPKFNYGRAQNDANGSQDGLSEQNRGPRINRSENQLAVKAYTTKAGDTNAQGNIIIYTDQYNKDDFPVDYVDAKFFVIKSYSEDDVHKSIKYNVWSS…
	VIT_10s0003g04600.t01	VvECT3	MEDAEGVLSFDFEGGLDAAPGTAATVAPLIQSDATAAAAAPSSVVSAEPTPGGAPGRRSFRQTVCRHWLRSLCMKGDACGFLHQYDKSRMPVCRFFRLYGECREQDCVYKHTNEDIKECNMYKLGFCPNGSDCRYRHAKLPGPPPTMEEVFQKIQQLSSFNYGSSNRFYQNRNPYNQQTEKSQILQGSNAVNLGTVAKSSTTEAINVQQQQVQPPQQQVSQTPMQNLPNGLPNQANKTASPLPQGISRYFIVKSCNRENLELSVQQGVWATQRSNEAKLNEAFDSVENVILIFSVNRTRHFQGCAKMTSKIGGFVGGGNWKYAHGTAHYGRNFSVKWLKLCELSFHKTRHLRNPYNENLPVKISRDCQELEPSIGEQLASLLYLEPDSELMAISLAAES…
	VIT_12s0035g00970.t01	VvECT4	MMISLIKATAHIHSHKGRNQLQPSDPTLASHFLVSPTFNKYTHHSLLSPSLLLNRKTASSTQKRFSSPTGGSVGSLHSESAGSEWLLWVIEEKIEFLRSEMAAEKTFETSEQVTMGLKSDTFTKLTKQDVVSGKDGIPSDSTSSLTSSGDATASVKGETDQESVAEQGVYYPPTSCYNYYYPGYNGALNQSDDHGYYNADGSYTGVQSDNGMVYYLPGYNPYASGTLMGVDGQCVSQPPYFSSGYLQQPVPYGTEAVPCYSWDSTYVGDAANGTNANFGNIKSGSRPTASAKANNFPSMKANGTVANKYSLPFDSKSHQSAAPSNFSKSIFQSQPLKPLNKASHLGSDFPAGFAKGFNPVSKFSSFTNQKQGFFPHNGVMNYRPNSRAWNGNEKYKLRE…
	VIT_01s0010g03690.t01	VvECT5	MAATQQGPDRLIPTGFDNVTGKWNEYSSYVNAEGLEIRSSGMYNENPSVVFDGNGYNPQMPYGPYPETTQLASARGDGKLHAAQQFSISDPLSYQQPIAPNIPYVTSSTPVSQTELPSEIGKQGDCKPFGLNLGYPPSLGSFGSRSNFSENSDGLGFMSDGSDVFGFGSLWSDCSIPLKERSKLSSPAASQQPVGSLNMSRTDFGMASQQHGSLSRFGSQSSLNYRGYSSSGINQSSSFRNTSISTTSAMNGWNWLPYDKAKSGGNSDTSFGCTGTIDTLIEQNRGPRASKPKNRTTANESFVNNSKNGTCTGVHRESYNRLDFVTEYKDAKFFVIKSYSEDNVHKSIKYGVWVSTPNGNKRLNSAFHEAKEKHGNCPIFLLFSVNASAQFCGVAEMVG…
	VIT_09s0054g01600.t01	VvECT6	MDERPVTLDPILTGDGDDGTTDAHSTHRNNHEEKAVESDNMKEQPPTARKERSDSSNSPQDAASIPHPRDAVAGGDRTVYSPSVYAPQAQAFYYGGYDNAAGEWDEYPPYINAEGLEIGSPGIYNENPSLVFHAGYGYSPQMPYGPYSPVTTPLPSVGGDAQLYSPQQFPFSGPPYYQQLVPPSMPYITSPTPVSQPELTSLVTVDQQGEGMLFGPRPGYPPPLGSFGRGNFPGNPGTLGFHDLQQGFDGFRSGGLWSDWPKSSDRQRSLTPLSPAVSPQPIGTLGSFGQNIGMASQQQRSFYGFGSSSNSYNRGYLQAGFNQGSSFGSAPISSLGMNGRAWLSLDSSRRRGRGSGSLCSCNGTLDILSEQNRGPRASKPKSQITAEHGSSIDNNKHST…
	VIT_02s0025g04760.t01	VvECT7	MSSDTAKENASVVDSSVTDWKHDMGNFDDPESSSYKANEDGYPSGPEEQRHSHTGMLNSSANKKGKLYSTRYFIIKSLNHHNIQLSMEKGIWATQVMNEPILEEAFHNSGKVILIFSVNMSGFFQGYAQMMSSVGWRRDNVWSQGSGGNNPWGRSFKVKWLRLHDLPFQKTLHLKNPLNDYKPVKISRDCQELSQEIGEALCELLDGKTDVGDNLRKNDFSGDDLPPRRPFMEPSCSLPGEEYNLSSMHMTWTSMLYPSLLYQHKAEANRFHLAHQRSTGPFLPENLPISSGPSKVTRVKHPRISGNFTSVQVDHDMSSGFDVWNMSAERSPLASTLTEDDILEMVTWPDEKCKCHLGFWMKVVAKLCDG
	VIT_11s0065g00160.t01	VvECT8	MAENAQQERGRSASTGERPVEPANLREQPNLLEDERVPRVVADQPISFDAIGDFNAGYPQDAYASINRPFYYGGYDNSTSYWDGYPHYVNADSMQVFPPVIYNDNPSLVFSSGYGFNPQMAYGQYTNVATPLPSLMVDRQLYSPHQNPFSQPYYPQSIPSVPNISSAVSVPQTELMAPESSVQEGFSGNMRSSQGSSYVIQFGSFGRGGLSQNSAYGPGSSNFQGEFVPPNFLPNQSNLPEADVSLSSVTSQAAHPQPVGILGSYELNVRQRAAHGLGLVPSSSNIFYPDGGLYESTNFGGASVSPLGANDRNRLILDKGKIRERDRSSGVFSTDSSNFSSDRNRGPRASKPKGQSTSGQGVSSSSRKSDASNSVVHFDSYNQPDFVTDYENAKFFIIK…
	VIT_02s0234g00050.t01	VvECT9	MSCIEIVPKKENRYILVQKAIFTVTENFSCPFCLMQCASFKGLRYHLCSSHDLFNFDFWVTEEYQAVNVSVKVDILRSEIMADGVDPRLQTFFWCSKPHKRRRLKNQVQNANHVFLHFLESGSPNFFSEAHKGFLEKDDDALSCEGEKSSMSLPCQKDLQNARPVAESYAIGKPSAVECIERVASNLNETGVPIAMAQSSVDMECVQSISGSPTPPAVLQFPKTRKLSFERSEPRNRTLLQKRQFFHSHRAQPMALDQVLSDRDSEDEVDDDIADFEDRRMLDDFVDVTKDEKQFMHLWNSFVRKQRVLADGHIPWACEAFSKLHGQELVQAPAIFWCWRLFMIKLWNHGLLDARTMNSCNLVLEGYRNEVSDTMKS
	VIT_19s0085g01100.t01	VvECT10	MASQFHPHNHALEEMIRNLKVDPCSQLGGPPKEGSPSDATSSGEATGSVKESEVDQESLTTEPPPVMPPHTPSYYGYYYPGFDGSFAELDDQGLPLEIQYPVMQADNGSLLYFTPGFQPGYSLYSPVVPVATIGVDGQYAGQHPYPPSTVFAPAIASPGYIPTPLPYGSELLPSSYLWDPSFLVGDGAYGSGYIGVPDIADSKQNLSSPSHPRNPPSKSFSLSEFNSPLEVKGSSPSSVHGMRSQFKSANKASQYGSPFQPDDALGKDYFPIAKLQSYNQGKGGLLYPNSPVNLKANSRGWVSTEKLKMRSKANAISDFGVLEQNHGPRTASAKGALVSGGNDAGSLSADGNGKNNCIASLIRRDQYNLPDFPTKYDHAFFFVIKSYSEDDIHKSIKYN…
	VIT_06s0004g00200.t01	VvECT11	MAAVAPPADQAAELLQKLSLDSQTKTLEIPEPTKKPSGNQFGAVDGGDAANGQNQSCERSVTPLLQEFMDPSVCYVPNGYSSYYYGGYDGTTNEWEDYSRYMNPEGVEMPAGVYGDNGSLMYHHGYGYAPYGPYPPAGSPVPTVGHDGQLYGPQHYQYPAPYFQPPTPTSGPYNPSPGAPPPGEVTTSVAADQKPLSVETANGNSNGIASGGAMKGNNGSAPVKPTYQNSPFNSNGSYGRGALPGGVPASGYQDPRFAFDGLRSPLPWLDGPVFSDPRPVTSTSITSSISNANNVTASRNLRPHSHFMGLQHPRPMSGMGTAHGFMNRMYPNKLYGQYGNTVRSGLGFGSNAYDSRTNGRSWLAVDNKYKPRGRGIGFFGYGNENMDGLNELNRGPRAK…
	VIT_19s0085g01100.t01	VvCPSF30-1	MASQFHPHNHALEEMIRNLKVDPCSQLGGPPKEGSPSDATSSGEATGSVKESEVDQESLTTEPPPVMPPHTPSYYGYYYPGFDGSFAELDDQGLPLEIQYPVMQADNGSLLYFTPGFQPGYSLYSPVVPVATIGVDGQYAGQHPYPPSTVFAPAIASPGYIPTPLPYGSELLPSSYLWDPSFLVGDGAYGSGYIGVPDIADSKQNLSSPSHPRNPPSKSFSLSEFNSPLEVKGSSPSSVHGMRSQFKSANKASQYGSPFQPDDALGKDYFPIAKLQSYNQGKGGLLYPNSPVNLKANSRGWVSTEKLKMRSKANAISDFGVLEQNHGPRTASAKGALVSGGNDAGSLSADGNGKNNCIASLIRRDQYNLPDFPTKYDHAFFFVIKSYSEDDIHKSIKYN…
	VIT_11s0016g02020.t01	VvCPSF30-2	MELEKSVSPRTASSPFYVTVDGDIEEGEISGDFMGDDLSIEDDVASEMKKGEEESISENIINKEEFTCNEQKRVNDKDSESTSKIVSSVDKGDHGVEVTESNRNQMRCKSQMGQGGRTINGAKKTDGSDCMREAETTKMKGSRAKVDFDNPANFLDDLVFHGESLADNAAENLSITSVKEGARVTKKRKRVLSKEKKVKKKQKERKKRAEKNKELGVKRLRLLPVSKPKTVTYCRHYLKGRCHEGDHCRFSHDTIPLTKSSPCCHFARGTCMKGDDCPFDHQLSNYPCNNYVSKGFCSRGDDCLFSHKMPLKESSPTAVNVCKPVSEPPSLPSKSYSKKLDMNGTSHQNGNSLSHSVGIFPQSNMEKKVAEIVLKPPEQASRGINSLSFGKSPMDYSGK…
Sorghum bicolor	KXG37556	SbCPSF30-1	MATVAPAPTAADQTTNLLQKLSLESKDGSDAAKKPSGMPYGSAHAGDAQSAASQVDRSITPLLQEAMDPNFFYQPNAYASPAYYFPSGYDGSANEWDSRYSGHEGMEMPPSVYGDMYHGYGYAPYGPYPSGSPVPTVGHDGQSYGSQQYQYPTQYYQQPTPTNAKHGVNVASSQPEPPSVASQQARVLVDATKATPNMSANGMTTAHNSSLPRKQTHLNVSVANNGSYGRGPMQGGGPSASNYGHNGVRSPAQWYDGPVYSNGHQIPTASSTSYRSNSSSTKSQSQRPTTNLMGIHAQMPSSGMGLTSPSYSSRMYPDNRLYGQYGQYGNTLKGGLGFGSNMYNSRNNGRWGVVDTKYKPRGRAPFGFSGENQDGFTELNRGPRSGGFKHQKQFGPTVT…
	EER93461	SbCPSF30-2	MDLPEHHDLIFGEEFCFPATTTYYPPLYAPTGINVPTQLYQQQTSSRCDNQAQSYMGHKVQGTSSMYYVVPNYGIEHSPHGSHPLHPCAIGDGRFVRTQEYHAETVEHTYHQPIPMPYCSAHPSAADRTPASTAQSLGYTNGLFVPGGLRQTVSVTSERGVAWNQSLQQATIASMEFQSHTSLPKEQPRRPAPWKRQLSGGARAPARLPVPRARRAPHQSPQAAAPSARSSLQANLSYNNEASNVGSDLCGMQSTERSQPYARTSSYANRRFSSMSQQNTSKAKKPIGSMPPEITVKSYTSRLLIGNPEGKIVIRSDHYNRHDFQVVYPNAKFFVIKSYDEADIHKSIKYGVWSTSSIGSQKLDFAFREAQAIAASSSTLCPVFLFFSQVNASYNFCGV…
	KXG37380	SbCPSF30-3	MAQNKKAMSRDSQRIPVVQSYSCRVGYNAKVLEDTRSNAGFFCGELWCGLMEPKGELAQKPIEEAIDGLKIDASTKASNVNLPAKKDASSSDAVSCISSGDAASTVKETEMNQETYFGDQGMYYYGYYYPGSYGGLDENGNFVGYNGLEVHPAVVQADNGSYLCHLPGYENGYASYSPVVPGGIASVDGQYVSKEQYYSTAIPLQDLSTPGIFAQPIAYGTELVPAYSWDPSFVLLDGVQGHPVGVHQTNYAARPKYSSNKHAIPSSKAARSAKPAADTVKGSSSGLETVANAANSSPSSKGANKASGASITKGYLPSSKFVMHSNNQGKISVYQSKGINVKESGRSWNNGEKLKMRSKLNGHGDSESNENNHTDNSKHSLSPQSDVGLPSSGGANASI…
	EER93313	SbCPSF30-4	MVPLETQIVVEKNPSTSADAKELVLTKDQNTSTTVVQGTSSLTSPKGVQEQASFMGKGGEQQFGYQPNVYAPQPHTPFSGGYLNQLGQWEGYPYADGLDATYPVTYGAYSPLSAIGDSQTYFSLLYPMSSPCYQPPASPSTGYSSPGTGISQFDPMHQYYFPDEVHYSSAPGFYQPFGSFNEIPMQSSGVPGFFEQGNIPLASRMHQESMSNSGSYKAFQQGGKFGGSTQSWSTASCRFDTFNKGFKNEKGSLDFLNEQCHGPRATKTQKEVGISSAEDKNKKTLPIADSEKYNHPGFVTEYKDARFFVIKSYTEDHIHKSIKYNVWASTPRGNRKLNACYREAKEKEDRCPIFLFFSVNSSGQFCGVAEMTGPVDFDKSVDYWQNDRWNGQFPVKWHI…
	KXG40140	SbCPSF30-5	MIPLQSEPVLENNPSKSANAKDQILSGAENVSAGNARGASSLKSPKGPPEKPSSVGKAGEQPFVYQQNVYAPQPQPLYPGGYMNPSGQWEEYPHYVNMEGLHSVSPGIYNDNQSLMLSPGYASNPQMMYGAYSPVSTVGDGQQYFPVHYPFSSPYYQPPASPSMGYSSSATGISQGDPMLQQEYFLPDGLLYSPTPGYHHPFSSFDRAPTQPNNAPGLFGQGNLPLASGMHHGSMYGPGSYKGRQQGSKFGGTTPSWSSAGRRFGTFDLSGNQQRGSMPFGSHNGSLEFMNEQNRGPRATKPKTQDTENSSDEKNEKTVPLIDSELYNRSDFITEYKDAKFFVIKSYTEDHVHRSIKYNVWASTASGNRKLDSAYRAAKEKEEHCPIFLFFSVNGSGQF…
	OQU93198	SbCPSF30-6	MAAAPHQTGPAADSMIPLQSEPVLENNPSKSANAKDQILSGAENVSAGNARGASSLKSPKGPPEKPSSVGKAGEQPFVYQQNVYAPQPQPLYPGGYMNPSGQWEEYPHYVNMEGLHSVSPGIYNDNQSLMLSPGYASNPQMMYGAYSPVSTVGDGQQYFPVHYPFSSPYYQPPASPSMGYSSSATGISQGDPMLQQEYFLPDGLLYSPTPGYHHPFSSFDRAPTQPNNAPGLFGQGNLPLASGMHHGSMYGPGSYKGRQQGSKFGGTTPSWSSAGRRFGTFDLSGNQQRGSMPFGSHNGSLEFMNEQNRGPRATKPKTQDTENSSDEKNEKTVPLIDSELYNRSDFITEYKDAKFFVIKSYTEDHVHRSIKYNVWASTASGNRKLDSAYRAAKEKEEHC…
	KXG40138	SbCPSF30-7	MEMGMTPEVMYGQNVFVPATANPYQYGYAEVGSPMEWYNHPSSLGYDGQDVYYPAEGMQCVYYAAPDNGSMHPTYSPYPSDPSFVPDGSFMPQEYVADPANSTCQIAPTSYYIPAVLPYAQDSVPGSATTPIHSSNVAFLPGIPGYAATSANAAFPLIAPVTTKRDIVMHPPVQSTIVPSKQFQDHAKPPKVQLHNSVPQKQELPDRCMVPAKLPHVSQVSAHLSGNNCLGCAAGSDLQKWAAAEKFQPSSKSSGHLNGTGQKVHSLVDSEKPSNQSSAIIVKSYTSRLPVGNPDGTIIIRTDQYNRDDLRIDYTYAKFFVIKSIGEADVHKSIKYGVWSSSSNGNSKLDSAFRDADRISRRHSTKCPVFLFFSVNGSGHFCGMAEMVGPVDFHKDMDF…
	KXG34475	SbCPSF30-8	MVHAAVSRSQEGLAESPELQLNALRVLFGSMDKQEPVANVEQKIGLSEKPKEQPVASKDEKAAVPPISVDSNAIDLPSEGQTQAGTSNMDGGHNGAHNFYASQAQPFYYQGSGYENTPQEWDTYPPYMSVEGLEVGPPVVYNEDPSLMFHGGYGYDPYAHYSPIATPVPTAVSGDGQLYSPQQFSFSAPYYQQSVPPGMPYLSSPTPISQGDTNTMMPIDPTQGAFIADTLSPNSFLFGPRPEWFRSSEGTGSFPSPAASPQPSSGVPGTYGQSNFPMASGMASPHQKPFYGLGSTADSYGRGFSHGGMFPQASNYGGSFTSFGFNGRSSISIEKGRRRGRGNALICSCNGPLDFLNEQSRGPRATKPKKQPEVDSKDEKPTTGVGRESYNKPDFVTEY…
	KXG21015	SbCPSF30-9	MDKQEPVANVEQKIGLSEKPKEQPVASKDEKAAVPPISVDSNAIDLPSEGQTQAGTSNMDGGHNGAHNFYASQAQPFYYQGSGYENTPQEWDTYPPYMSVEGLEVGPPVVYNEDPSLMFHGGYGYDPYAHYSPIATPVPTAVSGDGQLYSPQQFSFSAPYYQQSVPPGMPYLSSPTPISQGDTNTMMPIDPTQGAFIADTLSPNSFLFGPRPEWFRSSEGTGSFPSPAASPQPSSGVPGTYGQSNFPMASGMASPHQKPFYGLGSTADSYGRGFSHGGMFPQASNYGGSFTSFGFNGRSSISIEKGRRRGRGNALICSCNGPLDFLNEQSRGPRATKPKKQPEVDSKDEKPTTGVGRESYNKPDFVTEYMNARFFIIKSYSEDNVHKSVKYGVWASTTN…
	OQU77486	SbCPSF30-10	MHDSGDRESTSSSGPPPRRQRQQLHPSYSPPPDDSFVDRATSYSCYGSHEGFVAHGDSNGNRKMPMSMSTMLPGSPRRAPQKMAPTRLSVWHRIEENPSLYTPPSPRKVPKEVHISPSKTKNSGSASKELSSVISLDCKAKSSDCKGSDDSAGMKKNVAKKTEKVLSSVIVKPSPEDKEKERAVNKVTKKPDKVGNSIPGFTSAGVRSAAFPGSGVKKVKKIVIKKIVRKIGAKDKQTSSSIVSEKDSIDANVNASEKEEADANASEKEEGEITTSSLEKDAISAHNLVSTSDTAGVANSLEVQKEQDSDLVNLKKNNAASTIASTDTVDTANASRRKHPEKEDYKSFVKSIDGNASPAIESIKTFNASGVEHPGKEDDGCFTNSSVKNGTLNCENNNS…
	OQU87332	SbCPSF30-11	MDDGDGGLSFDFEGGLDSVPAAGGGGPVPSSTDPGAGGGGGGDGPGMHGRGRGRGSYRQTVCRHWLRGLCMKGEACGFLHQFDKARMPVCRFFRDFGECREPDCAYKHSYDDVKECNMYKMGFCPNGPNCRYKHIKLPGPPPSVEEVLQKILQMRSFNRYGQNRNNNYNQQGERPQHPQGSGMPNQNSAENATAAAPPAGGQQAQTMNQQPPQQQQKPNTNDQAQGVSNGQQATRIATPLPQGPSRYFIVKSCNRENLEISVQQGIWATQRSNEAKLNEAFESTENVILIFSINRTRNFQGCAKMTSRIGGYIGGGNWKSAHGTAHYGRNFSMQWLKLCELSFQKTHHLRNPYNDNLPVKISRDCQELEPFIGEQLASLLYLEPDSELTAMLIAAEAKR…
	KXG27074	SbCPSF30-12	MATVAPAPTAADQTTNLLQKLSLESKDGSDAAKKPSGMPYGSAHAGDAQSAASQVDRSITPLLQEAMDPNFFYQPNAYASPAYYFPSGYDGSANEWDSRYSGHEGMEMPPQSVYGDMYHGYGYAPYGPYPSGSPVPTVGHDGQSYGSQQYQYPTQYYQQPTPTNAKHGVNVASSQPEPPSVASQQARVLVDATKATPNMSANGMTTAHNSSLPRKQTHLNVSVANNGSYGRGPMQGGGPSASNYGHNGVRSPAQWYDGPVYSNGHQIPTASSTSYRSNSSSTKSQSQRPTTNLMGIHAQMPSSGMGLTSPSYSSRMYPDNRLYGQYGQYGNTLKGGLGFGSNMYNSRNNGRWGVVDTKYKPRGRAPFGFSGENQDGFTELNRGPRSGGFKHQKQFGPTV…
	OQU80101	SbCPSF30-13	MYYGAYPGAYYCGGWGDYSIYVSQDGGDALSPGVYGDMYCYPHYGIADGQIYGSQHCQYPSTYYQPKTTASKPVYKAKTGKSSPLIQEDVSTVTTADQQPVLLDSSKTTLKSIDGVKGLKKETLPLKPNGCFGNYQNQGSKTAYPGSGGRTSSEKYLKFSGGSPTSTVSNNKGLHGQNSSMGLPSAGFTSSVYSGSGMYNTNTYAPSFWYGSHVYGPGLYGGWNAFSNGKYRPRGKTYGSYGFGNENLDSLDELKRGPRSSLFKKQQGSGAAVDSKGQEPPNSDGSNAVKQEQYNLADFCETYSDAKFFIIKSYSEDNVHKSIKYNVWASTPSGNKKLDAAYQEAKEKSSSCPVFLLFSVNTSGQFVGLAEMVGQVDFNKTVEYWQQDKWAGCFPVKWH…
	EES14722	SbCPSF30-14	MAFVAPAAVHVADLLQTLSLVDPKSEGGKGPKTNDKASGGRNGVSKGEVVSLNPLASSTEPWAQQDYKDAAMYYGAYPGAYYCGGWGDYSIYVSQDGGDALSPGVYGDMYCYPHYGIADGQIYGSQHCQYPSTYYQPKTTASKPVYKAKTGKSSPLIQEDVSTVTTADQQPVLLDSSKTTLKSIDGVKGLKKETLPLKPNGCFGNYQNQGSKTAYPGSGGRTSSEKYLKFSGGSPTSTVSNNKGLHGQNSSMGLPSAGFTSSVYSGSGMYNTNTYAPSFWYGSHVYGPGLYGGWNAFSNGKYRPRGKTYGSYGFGNENLDSLDELKRGPRSSLFKKQQGSGAAVDSKGQEPPNSDGSNAVKQEQYNLADFCETYSDAKFFIIKSYSEDNVHKSIKYNVW…
	KXG24186	SbCPSF30-15	MAAVAPPPAPAPAAPAPAAAAAAAPAPAPATVPVADQTTDLLQKLSLDPQPKAADATEPTAAAKKQGAVTSQPLSVAIPPERSITPVLQDFMDPNLFYLPAYYYGGYDSSMSEWDDYPRYLNSDGVEIAPAVYGDIYGYGYAPYGAYSPATSPAPTVDGQMFGAQHYQYPTAYFQPPTPVPSTTQSDLQSSNNTEKPAAKADPAKTTANGVPNGTAHSNSGTVPLASSQQNSSLTPDGTYRAPLLGGVPSAGYLDMTYGYDSTGAHFAWYDGSAYANGQQRTTTTNHYPSSTFSGNGSSARNQNKSSTTPQMGMQNRRPTTTSATPTYTNRMYPSSRPYTQYGNSIKTGLPYGSNGYDSRIYGRWGVGMDNRYRPRGRNGYYGYGNESQDGTIELNRGP…
	KXG25412	SbCPSF30-16	MDPNLFYLPAYYYGGYDSSMSEWDDYPRYLNSDGVEIAPAVYGDIYGYGYAPYGAYSPATSPAPTVDGQMFGAQHYQYPTAYFQPPTPVPSTTQSDLQSSNNTEKPAAKADPAKTTANGVPNGTAHSNSGTVPLASSQQNSSLTPDGTYRAPLLGGVPSAGYLDMTYGYDSTGAHFAWYDGSAYANGQQRTTTTNHYPSSTFSGNGSSARNQNKSSTTPQMGMQNRRPTTTSATPTYTNRMYPSSRPYTQYGNSIKTGLPYGSNGYDSRIYGRWGVGMDNRYRPRGRNGYYGYGNESQDGTIELNRGPRSGRFKNQKLYGHTVTIAVKGQSLPSGESKNDSAVPDRAQFNRDDFPVQYDAAKFFVIKSYSEDDIHKSVKYNVWASTTNGNKKLDAAYQE…
	EES14097	SbCPSF30-17	MAAVAPPPAPAPAAPAPAAAAAAAPAPAPATVPVADQTTDLLQKLSLDPQPKAADATEPTAAAKKGAVTSQPLSVAIPPERSITPVLQDFMDPNLFYLPAYYYGGYDSSMSEWDDYPRYLNSDGVEIAPAVYGDIYGYGYAPYGAYSPATSPAPTVDGQMFGAQHYQYPTAYFQPPTPVPSTTQSDLQSSNNTEKPAAKADPAKTTANGVPNGTAHSNSGTVPLASSQQNSSLTPDGTYRAPLLGGVPSAGYLDMTYGYDSTGAHFAWYDGSAYANGQQRTTTTNHYPSSTFSGNGSSARNQNKSSTTPQMGMQNRRPTTTSATPTYTNRMYPSSRPYTQYGNSIKTGLPYGSNGYDSRIYGRWGVGMDNRYRPRGRNGYYGYGNESQDGTIELNRGPR…
	OQU76755	SbCPSF30-18	MAAVGSLQPGMEALHVQGDYKDAPPPAKASVVAAAVESLQPAMESLHVQDFKDAAAAPAKGATAVGSLQPGAENLQAQDYKDASMYYGAYPAYAYGAYGGWGEYSTYLADGAQSPTAGTYADMYYGYAPYGVATLGSDGQIYGSQSYDYQYPSTYNKQQNSTAKLSTNGKSEKLAPAPQGDVSTVGVDEVKGLKNSNSTLKADKNTPSSNGSYGRSSARSGSYQNQTSWPHYPYYSSEMFSDKQQKFTSNRNSTALNAKTKGQSRNQNTRQYPHLMGLQTPTSPSVYSANGIYGYDGSYGAGLWYGSHMYSSGLYGGWNSLYDGKYRTRGRGNNGYYVYGNGNLDGFNELKRGPRSGMYKNQLGLGATTEVPAKEQDLSVDDGSHPAMKDQYNQADFAE…
	EER88812	SbCPSF30-19	MQEVFDPPETERKAETKIGTTIKKDVIVQQDSCSSYQLWGSMQFEEDGHLLSQTKRDLSHLDYQAQFVDTKYVTELGSHACSKDPLPLGRDYHRQKPHFPTSACSWEKSSALEAASSSPDALGHALGTMRTKTNTISARPDYLASYPASAPHMRKCPGAVELDYGLDHSEHCYRRSDRFTSFSSRNGRSVEHCKEMVEYARGSRYADEINPAPCQWCFEDEIPSLSRKKYDEAPSVPRGLQYGDEIPSLSRKKYDEAPSVPRGLQYGDEIPSLSRKKYDEAPSRSRQWHYGPQTAMSSGRLDYGDEIPSLSLHHGYRDRIPLRSGHWCHDAEARILSRYQQGTSHGNNHSRQNFARINTNEQAKVITSKHSFAKPRVVNRVVNSSNHHMFNMKGNHWRN…
Volvox carteri	XP_002947917.1	VcECT1	SGVRYFIIRSSTMQNIFISVRVGAWATTRQNDDKLDEAFRKSREVRLLYSVTGSNAFQGYAVMRTPIGRFGRPVVWENGKQFGNPFGVDWRVLFELPHSETEHIRNPYNENKPVHIARDGTELPQEQGDLV
Cicer arietinum	XP_004485455.1	CaECT1	MNGGKEFEKTHSIPTATTNHSQQQNKTDVVSIKDCVSSDLTSQLTFTRDVTARFSGVNGHYVGQQPDLSYTSYFQQPGVHKSEALPYHSLASTSVGVQNKSVSGSGFARNDPRRSSTLANQNNSKSAHRNGSLTSRLSKISIDTTKEIEILKKAPHFHSNFTSPAPPKTYNQTRNFSSFADPRRSVFPHTNYRPSASTNYRPNGGVSNVNGGVLLSEKFRSGESEMPREMTRGPRFHHKNSHPHLSVVKDEFSITVCRDRYNLPDFQTEYENAKFYMIKSFNEDDIHKGIKYDVWTSTPTGNKKLNSAFQNAEAKLIETGTQCPIFLFFSVNASGQFVGVAEMLGPVDFEKDMKFWKLDKYNGFFPIKWHIIKDVPNRQFLHIILKNNDNKCVTFSRDT…
	XP_004485456.1	CaECT2	MNGGKEFEKTHSIPTATTNHSQQQNKTDVVSIKDCVSSDLTSQLTFTRDVTARFSGVHKSEALPYHSLASTSVGVQNKSVSGSGFARNDPRRSSTLANQNNSKSAHRNGSLTSRLSKISIDTTKEIEILKKAPHFHSNFTSPAPPKTYNQTRNFSSFADPRRSVFPHTNYRPSASTNYRPNGGVSNVNGGVLLSEKFRSGESEMPREMTRGPRFHHKNSHPHLSVVKDEFSITVCRDRYNLPDFQTEYENAKFYMIKSFNEDDIHKGIKYDVWTSTPTGNKKLNSAFQNAEAKLIETGTQCPIFLFFSVNASGQFVGVAEMLGPVDFEKDMKFWKLDKYNGFFPIKWHIIKDVPNRQFLHIILKNNDNKCVTFSRDTQEIGLKEGLEMLKIFKNYSAKT…
	XP_004486515.1	CaECT3	MEMYDASETRNLDAYWIEGADLNSHFTSPNFEQTGAMVNEGAPEFVDQSMYYPAATNYGYYCTGFESPGEWEDQQRIFGTDGPAVQYTGVQNENFPYVYYSYGYSQSPYNPYNPYIPGAVIGVDGSFGGGQHYYTLPNYQNHVSSPAYVPVVQQGNFPDSSADSLFGTRSSVSRPDGRGLKHKFNSASGNFSRNSSKLLANQTSSLARVSEGLRANDGRKQDLTHASVSGSRFLNLASSAVHQGRSSDGSVQPVDTISNGNVISHPNQLNNNQLKVASSRSGFSEFASNANGQSAVAKLRPKADISKVSSDGNGSSEVLGEQNRGPRTSRSKHQLSVKAYTTKVGGGNEEGNIIIYTDQYNKEDFPLDYDNAKFFVIKSYSEDDVHKSIKYNVWSSTPH…
	XP_004488614.1	CaECT4	MDAELKKPTDEMNKKKLYDDSSKAEHNNTIMVPSKGGGSSPSDARSCVSSIEDVKEGDVDQDYQSTDQNVPYTAAGSYYGYYYPGYGGFYGEQENQGYYVGPDAVDFQYPVLQADNGSYVYLMPGYQTGYSSYFPVNTPGVDGQYHVYPPGSVYQQPIGSPGYFPASLPYAELLPSTYPWESPLTTQDVSQGNGYNESAGKPSGRSNFSSQSRAGSGMVSKFMPPSGISNSSEVKGSPPLLDVSSTHVKHNLPKQANKASISGPVLHSDSMAKGSFPVAKFSTYNQGKSGFPYPNNFPNVKANTKGWVSTEKLKLRSKVNDSLNEQNQGPRTANTKGALNSGDNSATTVDGSRNGDGKIRTDQYNLPDFPTKYDHALFFVIKSYSEDDVHKSIKYDVWA…
	XP_004488615.1	CaECT5	MITGYGGFYGEQENQGYYVGPDAVDFQYPVLQADNGSYVYLMPGYQTGYSSYFPVNTPGVDGQYHVYPPGSVYQQPIGSPGYFPASLPYAELLPSTYPWESPLTTQDVSQGNGYNESAGKPSGRSNFSSQSRAGSGMVSKFMPPSGISNSSEVKGSPPLLDVSSTHVKHNLPKQANKASISGPVLHSDSMAKGSFPVAKFSTYNQGKSGFPYPNNFPNVKANTKGWVSTEKLKLRSKVNDSLNEQNQGPRTANTKGALNSGDNSATTVDGSRNGDGKIRTDQYNLPDFPTKYDHALFFVIKSYSEDDVHKSIKYDVWASTPNGNKRLDNAFQDAQNQMEEKGSKCPVFLFFSVNASGQFCGVAEMIGRVDFNKSMDFWQQDKWNGYFPVKWHIIKDVPN…
	XP_004493150.1	CaECT6	MAAAVPSSDNAASLMQNLSLDSQPKAVVGDAEPVKKNGPVFSSGTKGTAKPFNPNPCFVPNGYPYFYGGYDGQGDWNAYSSYVNLDGGMAQGMYGDNCSYMYHQSYPYTPYGTYASPNSSSPLVQHDGQLYGLQQYQYPGSYYKTPTSADASFAPNKTSVPQVEMSTGVNADRVPSNVMNKGNSVSMANGDCTNQNGLKSFMTSSQHSSLNARDSYQASSLPACAPLSGYQGPRLSSHGTQSTVPTDVSLVSDRQSKHGGKVGLSSQVAPVKDFSSQRNQRHTQPLPQFVNFNGSRHPSGMELVPGFMNGMYPSNTMFSQYGNTFRASSRYGSSAYTSRTGSVDNKFRAAGNGYVNDSRKNVDGFSELNKGPRAAKSSDIKSVKSLGPVTLLLKGQNLP…
	XP_004493151.1	CaECT7	MAQGMYGDNCSYMYHQSYPYTPYGTYASPNSSSPLVQHDGQLYGLQQYQYPGSYYKTPTSADASFAPNKTSVPQVEMSTGVNADRVPSNVMNKGNSVSMANGDCTNQNGLKSFMTSSQHSSLNARDSYQASSLPACAPLSGYQGPRLSSHGTQSTVPTDVSLVSDRQSKHGGKVGLSSQVAPVKDFSSQRNQRHTQPLPQFVNFNGSRHPSGMELVPGFMNGMYPSNTMFSQYGNTFRASSRYGSSAYTSRTGSVDNKFRAAGNGYVNDSRKNVDGFSELNKGPRAAKSSDIKSVKSLGPVTLLLKGQNLPAKTDDKEVPVVPNKEQYNGEDLSENYSDAKFFVIKSYSEDDVHKSIKYSVWASTPNGNKKLDAAYQEAKEKPGGCPIFLLFSVNTSGQ…
	XP_004504213.1	CaECT8	MATVANPADQTTSELLKLSLDTQPKALEIPEPNKKPTGNQYGTVDSGNHANGQIPSYERSITPVLQDFMDPTMCYLPNGYPSTAYYYGSYDGTGNDWEDYSRYLNPEAVDMTSGVYGDNGSLLYHHGYGYAPYGPYSPAGSPVPTMGNDGQMYAPQHYQYPPYFQPLTPTSGPFTPTPAVHPQGDVSTSVAADQKPLSVEAANGNSNAVSNGVSAKGRTPTSGYQDPRFGFDGVRSPIPWLDAPIFSDGKARPVTSTAITSSISSGNNVSASRNQTYHPNSQYMGLHHPRPMPAMGANPGFMNRMYPNKIYGQYGNTVRSSMGYGTHGYDSRTNGRAWLAVDNKYKNRGRNGGYFGYGNENTDGLNELNRGPRAKGGKNQKVFAPTVLAVKGQSLPANG…
	XP_004504214.1	CaECT9	MATVANPADQTTSELLKLSLDTQPKALEIPEPNKKPTGNQYGTVDSGNHANGQIPSYERSITPVLQDFMDPTMCYLPNGYPSTAYYYGYDGTGNDWEDYSRYLNPEAVDMTSGVYGDNGSLLYHHGYGYAPYGPYSPAGSPVPTMGNDGQMYAPQHYQYPPYFQPLTPTSGPFTPTPAVHPQGDVSTSVAADQKPLSVEAANGNSNAVSNGVSAKGRTPTSGYQDPRFGFDGVRSPIPWLDAPIFSDGKARPVTSTAITSSISSGNNVSASRNQTYHPNSQYMGLHHPRPMPAMGANPGFMNRMYPNKIYGQYGNTVRSSMGYGTHGYDSRTNGRAWLAVDNKYKNRGRNGGYFGYGNENTDGLNELNRGPRAKGGKNQKVFAPTVLAVKGQSLPANGT…
	XP_004507559.1	CaECT10	MAATHAPDHPTEEIPTEPDNIKDQIVGTTTIGHSMDTTSQSGYFGSGGDQPLYPPNVYAPQAQAFFYRGFENGNGEWDEYPSYVNSGGIEIGSPGVYNENQSLVFHSGYGFNPQMPYGPYSPVTSPLPSVGGDPQLYSPQQFPYTPPYYQQLVPPSLPYLNSPTPVSQPELTNLLGIDQQVESNFFGPRAGYPSMGSFARGSFPVAPGSFSFHESQQGFDGSRSGGLWSDSSKPSERQRSLMPLSPSVSPQPIGSVRSFGPSAGMASHQPRSLYGFGSSSNPYGRGYLSNPSSSFGGSAISNLSANDRSFLSLENSRRHGRATASLCRCNGTLDILSEQNRGPRASKLKNHLSTENNPIDDGKSNASTVKFQDESLNRPDFATDYKDAKFFVIKSYSED…
	XP_004507560.1	CaECT11	MDAEEIPTEPDNIKDQIVGTTTIGHSMDTTSQSGYFGSGGDQPLYPPNVYAPQAQAFFYRGFENGNGEWDEYPSYVNSGGIEIGSPGVYNENQSLVFHSGYGFNPQMPYGPYSPVTSPLPSVGGDPQLYSPQQFPYTPPYYQQLVPPSLPYLNSPTPVSQPELTNLLGIDQQVESNFFGPRAGYPSMGSFARGSFPVAPGSFSFHESQQGFDGSRSGGLWSDSSKPSERQRSLMPLSPSVSPQPIGSVRSFGPSAGMASHQPRSLYGFGSSSNPYGRGYLSNPSSSFGGSAISNLSANDRSFLSLENSRRHGRATASLCRCNGTLDILSEQNRGPRASKLKNHLSTENNPIDDGKSNASTVKFQDESLNRPDFATDYKDAKFFVIKSYSEDNVHKSIKY…
	XP_004508097.1	CaECT12	MFNEGAPEFVVDQNLYYPAATNYGFYCTGFESPVEWEDHHRFFGVDGPDIQFTGAQDESLPYVYYTPNYGFAQSPYNPYNPYIPGAMIGVDSSFGGAQQYYSLPNYQNPISSPAYIPLGLPENFPDSSVDSLFDNSASVSRPDGRGLKHKFNSASGAYTRNSSKPLSNQTSPFVRASEGSRANAVAKKDLTNGSVSNCGFLNLSSSPSHQARSADVSFPPVDTITNGNVLSHRNQLKVAAPFSNGFSDYGSNANGQSAFAKLRPKVHVAKVPSDVNRSGDVLGEQNRGPRISRPKHHLAYTTKSGDANTQENIIYTDQYNRDDFPIDNEIAKFFVIKSYSEDDVHKSVKYNVWSSTPHGNKKLQSAYDDARRKATGKSGGCPIFLFFSVNASGQFCGVA…
	XP_004508098.1	CaECT13	MFNEGAPEFVVDQNLYYPAATNYGFYCTGFESPVEWEDHHRFFGVDGPDIQFTGAQDESLPYVYYTPNYGFAQSPYNPYNPYIPGAMIGVDSSFGGAQQYYSLPNYQNPISSPAYIPLGLPENFPDSSVDSLFDNSASVSRPDGRGLKHKFNSASGAYTRNSSKPLSNQTSPFVRASEGSRANAVAKKDLTNGSVSNCGFLNLSSSPSHQARSADVSFPPVDTITNGNVLSHRNQLKVAAPFSNGFSDYGSNANGQSAFAKLRPKVHVAKVPSDVNRSGDVLGEQNRGPRISRPKHHLAYTTKSGDANTQENIIYTDQYNRDDFPIDNEIAKFFVIKSYSEDDVHKSVKYNVWSSTPHGNKKLQSAYDDARRKATGKSGGCPIFLFFSVNASGQFCGVA…
	XP_004511626.1	CaECT14	MSSNSVKESASVAERKHDFGNSYDLESSSDKYDEDINPTRADKVRHSYCQIGHPSGTGMGKLYNVKYFIIKSLNHQNIRLSIEKGIWATQTMNEPILEEAFHNSGSVILIFSVNMSGCFQGYAQMLSSIGWRRDNVWSDGSGKSKPWGRTFKVKWLCLNDLPFHKTLHLKNPLNEYKPVKISRDCQELSPDIGLALCELLDCNNDVDGLASSSRNNFSSEGHSANTPSAMGDQDCNFPSPQLSWSMPMAYSSIFSQNQAEGNKFHSTNQKFSGRMFTEIPPITFKSSKVAGIKRSHFSGRTPTILMEKDVASQFDEWGLFSECPLASSLTDDDFLDMSYEEYLEIHSRCRKQLRSSSSATKRYQKQLESLGSNTHDDDRNLGETTRDWNNSHKRMHQSY…
	XP_012568190.1	CaECT15	MSTATSSPDTTQAADLLTNLSLGSETRTIAAPVPTKKSGHGPSNEVSKPFNPNASFVPNGHPSNPSTGYYYGGYDGQGDWNVYPSYVNVNGGMTQQGVFGDGSSYVYPQGYSYAPYGSYPSPSSSPSIPHDDKLYGLQQYQYPSPYYQSPASSANGTFGANKINVHEGKTSTAVTAGHVPPSVLNKGSTTTVTNGNFTSNNGSQHSSLNSNDSYQRAGFPSYVPLSGYQDPRIGTHGTQPSYPSDPLLFSDRQSKHGGKYGLSSPMPRKEFSSQRNTTFPQPPPQFTNLHGSMHSSGMGLVSGYGNGMYPSNTMYNQYGNTYRASSNFGSTAYGSRTSSFDNRHKGTSYGRGFDHVKRNIDGFGELNKGPRASNSSDDKNAKSLGPVTLLLKGQDLPIK…
	XP_012568191.1	CaECT16	MSTATSSPDTTQAADLLTNLSLGSETRTIAAPVPTKKSGHGPSNEVSKPFNPNASFVPNGHPSNPSTGYYYGGYDGQGDWNVYPSYVNVNGGMTQGVFGDGSSYVYPQGYSYAPYGSYPSPSSSPSIPHDDKLYGLQQYQYPSPYYQSPASSANGTFGANKINVHEGKTSTAVTAGHVPPSVLNKGSTTTVTNGNFTSNNGSQHSSLNSNDSYQRAGFPSYVPLSGYQDPRIGTHGTQPSYPSDPLLFSDRQSKHGGKYGLSSPMPRKEFSSQRNTTFPQPPPQFTNLHGSMHSSGMGLVSGYGNGMYPSNTMYNQYGNTYRASSNFGSTAYGSRTSSFDNRHKGTSYGRGFDHVKRNIDGFGELNKGPRASNSSDDKNAKSLGPVTLLLKGQDLPIKS…
	XP_012568192.1	CaECT17	MTQQGVFGDGSSYVYPQGYSYAPYGSYPSPSSSPSIPHDDKLYGLQQYQYPSPYYQSPASSANGTFGANKINVHEGKTSTAVTAGHVPPSVLNKGSTTTVTNGNFTSNNGSQHSSLNSNDSYQRAGFPSYVPLSGYQDPRIGTHGTQPSYPSDPLLFSDRQSKHGGKYGLSSPMPRKEFSSQRNTTFPQPPPQFTNLHGSMHSSGMGLVSGYGNGMYPSNTMYNQYGNTYRASSNFGSTAYGSRTSSFDNRHKGTSYGRGFDHVKRNIDGFGELNKGPRASNSSDDKNAKSLGPVTLLLKGQDLPIKSDNNNKEVPQVPNKQQYNGEDLSENYSDAKFFVIKSYSEDDIHKSMKYSVWTSTPNGNKKLDAAYQEAKEKPGDCPIFLLFSVNTSGQFVGL…
	XP_012568193.1	CaECT18	MTQGVFGDGSSYVYPQGYSYAPYGSYPSPSSSPSIPHDDKLYGLQQYQYPSPYYQSPASSANGTFGANKINVHEGKTSTAVTAGHVPPSVLNKGSTTTVTNGNFTSNNGSQHSSLNSNDSYQRAGFPSYVPLSGYQDPRIGTHGTQPSYPSDPLLFSDRQSKHGGKYGLSSPMPRKEFSSQRNTTFPQPPPQFTNLHGSMHSSGMGLVSGYGNGMYPSNTMYNQYGNTYRASSNFGSTAYGSRTSSFDNRHKGTSYGRGFDHVKRNIDGFGELNKGPRASNSSDDKNAKSLGPVTLLLKGQDLPIKSDNNNKEVPQVPNKQQYNGEDLSENYSDAKFFVIKSYSEDDIHKSMKYSVWTSTPNGNKKLDAAYQEAKEKPGDCPIFLLFSVNTSGQFVGLA…
	XP_012569987.1	CaECT19	MEDSEGVLSFDFEGGLDAAPPSAATVSVPAPPSGPIVHPDSSLPPSISSNGAAAVSGNIPGRRSFRQTVCRHWLRSLCMKGEACGFLHQYDKARMPVCRFFRLYGECREQDCVYKHTNEDIKECNMYKLGFCPNGPDCRYRHAKSPGPPPPIEEVLQKIQHLYSYNFNNSHKFIQQRGSSYTQQVEKSQFPQGINSANQGVAGKPLAAESGNVQQQQQVQQSQQQVSQIQTQNLANGQPNQANRTATPLPQGISRYFIVKSCNRENLELSVQQGVWATQRSNESKLNEAFDSVENVILIFSVNRTRHFQGCAKMTSRIGGSVAGGNWKYAHGTAHYGRNFSVKWLKLCELSFHKTRHLRNPYNENLPVKISRDCQELEPSIGEQLASLLYLEPDSELMA…
Ectocarpus siliculosus	CBJ26680.1	EsECT1	MADPAAMGMMHQHMPPHMAVGGFQNGFGGGGGGGGGSAQRGGYGRRGRGGGGGGRGGYKGRGGNGRFAGNNGGRGGGMQAFGGNGGGMFNPYVAAQQQAMMQQAFMMPMPVQLPAHVSLINAPSFDPEAAAVEGTRFFVMKTFSEDDIHRSVKLSVWSGGEATNRRLDAAFKGIKPKDSGKGGDKSSKDSGDAAGKDTTASSSKKKGKKKGGGGKTAGEDKKAGGGGGSDEKAAAAEGSEGATTAAAVGDKSSSSADAGAGKGGTASESAAAGAGKESPVAEEGASDAGAKDDVTDDAADASASASVEKPAATSGDVKEDSAAAAAAAAGDAKKEDGGAAAAEGGESGGKPDGKEKASSATTGKSAASKEKESSSGGGKKATGGTVATSGKGGKGAGRG…
	CBJ30469.1	EsECT2	MDDAWNELSFDFEPAVQAALPPTSLGNTRDRFRTQVCRHWLRGLCMIGDSCGYLHKMDRNRMPICRWRTDCQVEGCAFRHEEEQEAPECAMYQQGFCRQGPTCRFRHVKRAREDCPEVADFSLANPTSLHSNSAGGRAIPPGGFSRSFGGGSFGGGGGGAAQRGGGGGEHAGRYFGKNQMCKYWTSGTKCPWGDACNYAHGEEDPRRDKGSGGVGGGFGSRFESRKDPLTDPDIEAIVPVKDGEKARFFVLRSLNHDNLAVSAVQNKWYARRFNIMPFNSAFDGPGRAFFFFTVNQSNNFQGCAEMTSRVPQMGPRTEEEQVMEFSVKWLRLCELPFSVASQVKNPSQDNLPIWRASHGMEIPYEAGRKLCKLMWAQPEIDLPQHVVQQAKDAPFSGVL…
	CBJ29302.1	EsCPSF30-1	MLLLSGRNDINSSGGTAQQQQFKTAGTISNHAGATPTVGAAGARSVASDKPGAQQTSLAAASTAGAAAGGAAKLSCEPCEKEFTTEAARQAHLQSHVPCPEKGCGFSALRKIVNNHHEAKHGQFSGSGFQMIDVEGKKFRVLLGTSPDEVAEWRAERRKRWPTDENKARKEEDEKKRRALGDLGPDPGPAGRGRGRGRGRGRGRDRGGGGGRGGASAQRAAPGQNGAAVSSACAAGTAAGGGGGGAVVDGESASNAGAEGGKRPREEDGAGSSLKVARVGDESAVVQGEGTRKVAGAGGGNKRLCTFYLKGRCDKGEACTFSHDVERKNCSYFMSGRCHRGKGCLFMHDHEAREKARAEAGDTAADEKLTKAEKSAKNKKAAAEAAAVSAASKPTLLRK…
	CBJ30469.1	EsCPSF30-2	MDDAWNELSFDFEPAVQAALPPTSLGNTRDRFRTQVCRHWLRGLCMIGDSCGYLHKMDRNRMPICRWRTDCQVEGCAFRHEEEQEAPECAMYQQGFCRQGPTCRFRHVKRAREDCPEVADFSLANPTSLHSNSAGGRAIPPGGFSRSFGGGSFGGGGGGAAQRGGGGGEHAGRYFGKNQMCKYWTSGTKCPWGDACNYAHGEEDPRRDKGSGGVGGGFGSRFESRKDPLTDPDIEAIVPVKDGEKARFFVLRSLNHDNLAVSAVQNKWYARRFNIMPFNSAFDGPGRAFFFFTVNQSNNFQGCAEMTSRVPQMGPRTEEEQVMEFSVKWLRLCELPFSVASQVKNPSQDNLPIWRASHGMEIPYEAGRKLCKLMWAQPEIDLPQHVVQQAKDAPFSGVL…
	CBN76591.1	EsCPSF30-3	MSWKRTAAAPVPPDRPAAGGGSHVPGAASPSPVPGTAPRAGVNRVWVNAEAGGPSNGPSSATRQTTTALARGSAAQAVISTKSKTGNRNRVWTNSSTTAAQIAGTSNVATKKPVGGPPPPSTPAAVFRGGSSAAQPRRGPGHNLVWTKATGRGETAGGPARSDSRGVAPASSAGGNGNSSTARSWKEQPPSAGATAISSRNAHSSVAGGAAASSRVTPAPLAAAVSKAPAAATAARPKPAAAAPPSSPTKPVARYSGSAVGRSSATTAAAVTAPAPFASAAALSKAPAAAAARPKPAAAAPPSSPTKPVARYSGSAAGRSSAAAAVAAPAGAAPVPVTASKPLVARYSGSAASQQRRAAAAAAAAVVATRAGKGPPSRQAGGQQVARYSGGAAARGGAH…
Emiliania huxleyi	XP_005767363.1	EhECT1	MISELSSQATEWAPSDGRYGAEPQGQGGHFGQDAYGGYGGDQRGMGQMYPPGQMMYPGQGGGSMDPAMYYGQAHGAGPYGGYGGGGMDMNQLGDQFGAMGMDDMRGGRGGRMGGRGGYGGGYGGGYDGGKGYGGGYGGGRGGGYGGAMGPTGGYGYDDPRKRDEERDRERARTGVRGVRTGCVMPVPGAVGAGTSAMSAEVKRLKEMVNPPHLDCHPKSARFFIIKSYSEDDVHKSIKYGIWASTDTGNRRLDAAYRESASRGPIYLFFSVNASGQFSGMAQMESAIDYTKKFGAWAQDKWSGTFAIRWVIVKDLPNSQFRHILLANNENKPVTNSRDTQEILLDQGREMLAICASFRARTSVLDDFGFYDKRQELLEARAALGNQQGGAGAAGGGALP…
Gossypium hirsutum	XP_016667945.1	GhECT1	MATADSILANFTPLEVADSLENLSMDSQAKTTKVPEPVKKDFYSDNGSYMYQQAYGYMPYGAYSVPSSSLPLMGHDGQLHALQEYYYPSTYYQPPQQTSQTDASQVVVSTVNADDQASLSTETNTGNLSTVESGAGLSGNTGSGSQKSTFKVSSLNPNASYKRESFPTGKSEGHQNSRFSYEGVQPTIPWIDMSVSSNGQSKHTANNGFSSYAKNLSSGRNGNLHPFPHFMHLHNARPSSGVAQAFGYMNHIYPNNMTYGHYGNTNGGGSGSGFGSYGCSAWKKGQGCYNVGNNNKSRGLGYGKENMDGLNELNKGPRVKGSNNKDGFGTATLAVKDQNLPLTESNKENSVSLVPDLGQYNKEDFPDSYSNAKFFVIKSYSEDDVHKSVKYNVWASTSN…
	XP_016667968.1	GhECT2	MATADKVADSLENLSMDSQAKTTKVPEPVKKDFYSDNGSYMYQQAYGYMPYGAYSVPSSSLPLMGHDGQLHALQEYYYPSTYYQPPQQTSQTDASQVVVSTVNADDQASLSTETNTGNLSTVESGAGLSGNTGSGSQKSTFKVSSLNPNASYKRESFPTGKSEGHQNSRFSYEGVQPTIPWIDMSVSSNGQSKHTANNGFSSYAKNLSSGRNGNLHPFPHFMHLHNARPSSGVAQAFGYMNHIYPNNMTYGHYGNTNGGGSGSGFGSYGCSAWKKGQGCYNVGNNNKSRGLGYGKENMDGLNELNKGPRVKGSNNKDGFGTATLAVKDQNLPLTESNKENSVSLVPDLGQYNKEDFPDSYSNAKFFVIKSYSEDDVHKSVKYNVWASTSNGNKKLDAAF…
	XP_016667992.1	GhECT3	MATPDRILANFTPLEVADSLENLSLDSQSKTTKAPEPVKKDFYGDNGSYMYPQTYGYMSYAPYSIPSPPLPAMGHDGQLHALQEYYYPSPYYQPPLQTSQANAPQVDVSSFGATDQSSLSVDTNKGNSNGITSGGSGSLKPTLKSSSLNPNAFYKGGGLPTGNLSQGYQDPRFSYDGNQSPIPWLDISMSPNGQSEQTANGGFSSYTNNLSSGRNQNLHPFPHVMNMHNARPSSGVGQSYGYMNHMYPNNVTYGHYGNAIRGGSGFGSYGYDARKKGLGWYNVGNNKSRFRGYGKENIDGFNELNKGPRVKGYKNKDGSGNATLAVKDQNLPLIKSNDEDIVSLVPDTEQYNREDFPESYSDGMFFVIKSYSEDDVHKSIKYNVWASTSNGNKKLDAAF…
	XP_016668000.1	GhECT4	MATPDQVADSLENLSLDSQSKTTKAPEPVKKDFYGDNGSYMYPQTYGYMSYAPYSIPSPPLPAMGHDGQLHALQEYYYPSPYYQPPLQTSQANAPQVDVSSFGATDQSSLSVDTNKGNSNGITSGGSGSLKPTLKSSSLNPNAFYKGGGLPTGNLSQGYQDPRFSYDGNQSPIPWLDISMSPNGQSEQTANGGFSSYTNNLSSGRNQNLHPFPHVMNMHNARPSSGVGQSYGYMNHMYPNNVTYGHYGNAIRGGSGFGSYGYDARKKGLGWYNVGNNKSRFRGYGKENIDGFNELNKGPRVKGYKNKDGSGNATLAVKDQNLPLIKSNDEDIVSLVPDTEQYNREDFPESYSDGMFFVIKSYSEDDVHKSIKYNVWASTSNGNKKLDAAFREAKEKPDG…
	XP_016674188.1	GhECT5	MANSDQIADSLGKLSLDSQAVTAKVPDTVKKDLYGDNGSYVYQQTYGYMPYGVYSMPSSPLPAMGHDGQLHALQEYHYPNPYYQPLPQTSQANVSQVEVSTSGVGDQASLSIETNKGNTSTITNGGGLSGNSGSGSLRSTFKSSSLNPNASYKRGGLATGNLSLGFSYDGIQSTIPWLDMSMSSNGQSKHAAHGGFSSYMNNASSGRNQNLHHFPHVMNLHNARPSSGVAQAYGYMNHMYPSNMTYDHYGNAIRGGSGFGSYGYDAWKKGLGWYPVGNNIKSKGRGYGKESMNGLNELNKGPRVKGYRSQDGVEAATLAVKEPNLPLIESDKENNVSLVPDIEQYNKEDFPESYSDAKFFIIKSYSEDDVHKSIKYNVWASTSTGNKKLDAAFHEAKGK…
	XP_016675264.1	GhECT6	MPYGVYSMPSSPLPAMGHDGQLHALQEYHYPNPYYQPLPQTSQANVSQVEVSTSGVGDQASLSIETNKGNTSTITNGGGLSGNSGSGSLRSTFKSSSLNPNASYKRGGLATGNLSLGFSYDGIQSTIPWLDMSMSSNGQSKHAAHGGFSSYTNNASSGRNQNLHHFPHVMNLHNARPSSGVAQAYGYMNHMYPSNMTYDHYGNAIRGGSGFGSYGYDAWKKGLGWYPVGNNIKSKGRGYGKESMNGLNELNKGPRVKGYRSQDGVEAATLAVKEPNLPLIESDKENNVSLVPDIEQYNKEDFPESYSDAKFFIIKSYSEDDVHKSIKYNVWASTSTGNKKLDAAFHEAKGKPDSCPVFLLFSVNTSGQFVGVAEMVGPVDFNKTVEYWQQDKWTGCFPV…
	XP_016675344.1	GhECT7	MATSDRILANFTPLEIANSMENLSLDSQVKTTKVPEPVKKDIYSDNGSYMYPQTYGYMPYGAYTMPLQEYYYPKNPYYQPPMQTSQADAFQVEVPSAVDQASLPVETNEGNLSTVASGNSGSGSLKSTLKSSSLNPNAFYKGGGLSSGNLSQGYPDPRFSYDGVQSPIPWLDMSMSCNGQSEHAANGGFSYTSNLSSGRNQNLHTFPHVMNLHNVRPSSGVGQGYGYMYPNNMAYGHYRGGSGFGSYGYGARKKGLGWYNVGSNNKYRFQGYGKENMDGLNELNRGPRVKGCKNKDGLETATLAVKDQNLPPMENSKDNGVSLVLDMELYNKEDFPGSYSDAKFFVIKSYSEDDVHKSIKYNVWASTPNGNRKLDASFCEAKEKPDGCPIFLLFSVNTS…
	XP_016675350.1	GhECT8	MATSDQIANSMENLSLDSQVKTTKVPEPVKKDIYSDNGSYMYPQTYGYMPYGAYTMPLQEYYYPKNPYYQPPMQTSQADAFQVEVPSAVDQASLPVETNEGNLSTVASGNSGSGSLKSTLKSSSLNPNAFYKGGGLSSGNLSQGYPDPRFSYDGVQSPIPWLDMSMSCNGQSEHAANGGFSYTSNLSSGRNQNLHTFPHVMNLHNVRPSSGVGQGYGYMYPNNMAYGHYRGGSGFGSYGYGARKKGLGWYNVGSNNKYRFQGYGKENMDGLNELNRGPRVKGCKNKDGLETATLAVKDQNLPPMENSKDNGVSLVLDMELYNKEDFPGSYSDAKFFVIKSYSEDDVHKSIKYNVWASTPNGNRKLDASFCEAKEKPDGCPIFLLFSVNTSGQFVGLAEM…
	XP_016680249.1	GhECT9	MATSDRILANFTPLEIANSMENLSLDSQVKTTKVPEPVKKDLYSDNGSYMYPQTYGYMPYGAYTMPLQEYYYPENPYYQPPMQTSQADAFQVEVPSAVYQASSPVETNKGNLSTVASGNSGSGSLKSTLKSSSLNPNAFYKGGGLSSGNLSQGYPDPRFSYDGVQSPIPWLDMSMSCNGQSEHAANGGFSYSSNLSSGRNQNLHPFPHVMNLHNVRPSSGVGQGYGYMYPNNMAYSHYRGGSGFGSYGYGARKKGLGWYNVGSNNKYRFQGYGKENMDGLNELNRGPRVKGYKNKDGLETATLAVKNQNLPPMENSKDNGVSLVLDMEQYNKEDFPGSYSDAKFFVIKSYSEDDVHKSIKYNVWASTPNGNRKLDAAFCEAKEKPDGCPIFLLFSVNTS…
	XP_016680250.1	GhECT10	MATSDQIANSMENLSLDSQVKTTKVPEPVKKDLYSDNGSYMYPQTYGYMPYGAYTMPLQEYYYPENPYYQPPMQTSQADAFQVEVPSAVYQASSPVETNKGNLSTVASGNSGSGSLKSTLKSSSLNPNAFYKGGGLSSGNLSQGYPDPRFSYDGVQSPIPWLDMSMSCNGQSEHAANGGFSYSSNLSSGRNQNLHPFPHVMNLHNVRPSSGVGQGYGYMYPNNMAYSHYRGGSGFGSYGYGARKKGLGWYNVGSNNKYRFQGYGKENMDGLNELNRGPRVKGYKNKDGLETATLAVKNQNLPPMENSKDNGVSLVLDMEQYNKEDFPGSYSDAKFFVIKSYSEDDVHKSIKYNVWASTPNGNRKLDAAFCEAKEKPDGCPIFLLFSVNTSGQFVGLAEM…
	XP_016688844.1	GhECT11	MAATPDRNPEEQQADPENVKEQVVPLPTKSMTLVSPNSSQDAAPVAHRRDGAGQSGSFASAGDRNVYSPTIYAPQPQAFYYRGYDNSAGEWDEYPPYVNAEGLELGSLGVFNDNPSLVFHPGYGYNPQMPYGPYSPVSTPLPSVGGDAQLYSPHQFPFSGPPYYQQLVPPSMPYISSPSSVSQPELTTLVNVDQQGDNMLFGPRPSYPTPLGSFGRGSLPGNPGTLGFNDLPQGFDGFRSGGLWSDWSRPSDRQRSLTPISPAVSPQPIGPIGQNVPTVPQQQRSFYPLGSGMNSYSRGYLQSGLNQGAGFGNASVPSLGANSRGWLSFDGKRRCGRDSDISLCGCNGALDILSEQNRGPRASKPKNQITADNNSSIDDNKNNKSSAKIHDDSYNTPDF…
	XP_016691259.1	GhECT12	MAGEMTLENRILCFSSDYMLCLPSEPINAVPKSEAVPKLAEQDANSGKIGVASDLTSTISSSPYESSGAKAESHQDLVGEPGFNQSTSFENYYYPGYDGSFTQSDDKGYFLTDGSLTGVQSENGSLVYYLPGYNPYATGALMGVDAQCLGQQPYYSSGYFQPPVSYASEAMPCYSWDSTYAGDVSNGILDGFGNVKYGSGSAFAKSNGFNSTKSNGLGTKLSKSAYAQPNKPLSKGPHSGSDPSAGSYRGYYPAGRSSFNNQKQGLSQYNGHMNYRQNGRTWNQNDRYKKSNVDFETSAELTCGPRALNRAAPLDSSVKKEGLGLNLYKDKYNLQDFPTEYENAKFFVIKSYSEDDVHKSMKYNVWSSTPNGNRKLDAAFHEAETRESETGTKCPIFLF…
	XP_016691261.1	GhECT13	MAGEMTLENPEPINAVPKSEAVPKLAEQDANSGKIGVASDLTSTISSSPYESSGAKAESHQDLVGEPGFNQSTSFENYYYPGYDGSFTQSDDKGYFLTDGSLTGVQSENGSLVYYLPGYNPYATGALMGVDAQCLGQQPYYSSGYFQPPVSYASEAMPCYSWDSTYAGDVSNGILDGFGNVKYGSGSAFAKSNGFNSTKSNGLGTKLSKSAYAQPNKPLSKGPHSGSDPSAGSYRGYYPAGRSSFNNQKQGLSQYNGHMNYRQNGRTWNQNDRYKKSNVDFETSAELTCGPRALNRAAPLDSSVKKEGLGLNLYKDKYNLQDFPTEYENAKFFVIKSYSEDDVHKSMKYNVWSSTPNGNRKLDAAFHEAETRESETGTKCPIFLFFSVNGSGQFVGLAE…
	XP_016693884.1	GhECT14	MYQEGAPEIVIDQGMYYPTATNYGYYCTGFESPVEWEDHQNIFSADGPDVQFAGAQTEPLPYVYYTPSYGYAQSPYNPYNPYIPGAVVGDGSFVGAQQYYPFPPYQNPVSPTAYVPVLIQPDGIPSSSTDSFLDTHASIGTRPDGRGVRYNLASASAAASRKSAPNQADSLSRVTDGQSKHYAIQESISASSGSASARAHQVRVASGSVQPIGNIPGGKLPSYRNQLKTDLPVGNAISDYGASSPGRGVLDRLRPKIHVSRVFNDAHGSLDSWAEQNRGPRTNRSKNQLMVKAYTSKAGNSDAEGNIIIYTDQYNKDDFPIDYVEAKFFVIKSYSEDDVHKSIKYNVWSSTPHGNKKLGSAFEDAEKIAAGKPSGCPIFLFFSVNASGQFCGVAEMIGP…
	XP_016701281.1	GhECT15	MPMAHQTSDRMTSTDSAEVFNVMVLDSNILSNPNALTNKDLIAVGSLRDGSSHQSGFMPSVVESTTTYLPNAYSPEAQFHQEDSTEGDSKLDVRHDMQFYGLRLLRQLVSTVVAGRISFLNGTLCSFLLCSLLMKFSLWFWNAVHKQSSLLPYVNAEGLDNGFHDIYNETASLGFHGLGHSPQMQQRAYAPVSSYLPPVGDPIGLSNARHFITIDSSYHQPSVSRNIPHVTSKAQFSHLECPVNIEQQLVGKRFGLGTNYLPQSGSFDGGRNFFGSSSSLCSSYPGSDGFAVGGFCSDWSKPFSGKSSLFRPSYAPASPKRVGSLEFSSNDPAMVSFQKGPFNGFGCTSSSSRGYSGSKSDQRSCHGSVSTNSLGISGHNWPTLAEARQGGSCNDFSCS…
	XP_016707486.1	GhECT16	MLMAHQTSDRLTSTDSAEVFNVMVLDSNILANPNALTNKDLVTVGSLRDGSSHQSGFMPSVVESKTTYLPNAYSPEAQFHQEAHKQGSLLPYVNAEGLDNGFHDIYNETASLGFHGFGHSPQMQQRAYAPVSSYLPPVGDPIGLSNARHFITIDSSYHHPSVPRNIPHVTSKAQFSHLECPVNIEQQVVGKRFGLRTNYLPQLGSFDGGRNFFGSSSSLCSSYQGSDGFAVGGFCSDWSKPFSGKSSLFHLSYAPASPKRVGSLEFSSNGPAMVSFQKGPFNGFGCTSSSSRGYSGSQSDQRSCHGSVSTNSLGISGHNWPTLAEARQGGSCNDFSCSCTVTLDTLNERNRGPRAFKPKTQITTKGFIVDSSKNGTINGITNGSYNRQNFVTDYEGAKF…
	XP_016711224.1	GhECT17	MAATSDRTPEEQRADPESVKEQVTPLSTKNEMSVSPNSSHDTAPIGHPRDSTGQSGSTGDHNVYSPTIYAPQAQSFYYRGYDNAAGEWDEYPPYVNADGLELGSMGVYNDNPSLVFHPGYGYNPQMPYGPYSPVTTPLPSVGGDAQLYSPQQFPFSGPPYYQQLVPPSMPYISSPTTVSQPELTTLVSIDQQGDNMLFGPRPSYNTPLGSFGRGSFPGNPGNLGFNDSQQGFDGLRSGGLWSDWSKPSDRQRSLTPISPAVSPQPFGPIGQNVPMASQQQRLFYQLGSGVTSYNRGFMQSDLNQDPRFGSASIPSSGANSRGWLSLDSNRRRGRGSGAPLCGCNGALDILSEQNRGPRASKPKNQITAEHSSSIDDSKNNKSLSKINDESYNRPDFSTD…
	XP_016712522.1	GhECT18	MAPTVAPPADQTAELLQKLTIDSQAKPFDIPEPTKKSSVYQYGSVDSGNTGNTQIPTFDRSTTPLLQDFMDPTMCYIPSGYPSAYYYGGFDGTGNEWDEYSQYLNPDGVDMTSGVYGDNGSLMYHHGYSYAPYGPYSPAASPVPTLGNDGQLYGPQHYQYPPFFQPMTLNSGPFTPNPAAPSHGELLTSAAADQKPLPVETPNSNSNGVANGGSVKGNNGPGAIKPSYPSTFNTNNSYGRGPPPGSGYQDPRYGFDGFRSPIPWLDGSMFSDGQHRPVSSPAMNSLVSKANGFPSSRNQNFRSNSNYMGLHHPGPMSGMGTTHGYVNRMYPNKPYGQYGTTFRSGMGFGSNGYDLRTNERGWLADNKYRPRGRGNGYFGSGNDIMDGFNELNRGPRAKG…
	XP_016713402.1	GhECT19	MSSDTARENASVVDSSVTEWKNDMGNSDDLENEDGYLFKAQDLEHSHVAEKRGKLCNTRYFIIKSLNHQNIQLSIDKGIWAPQVLNAPILEDAFHNSGCVILIFSVNMSGFFQGYAQMMSSVGWRRDNVWSQGSGKGNPWGRSFKVKWLCLNHLPFQKTLHLKNPLNDYKPVKISRDCQELPLDIGEALCELLDMSNDVDVLLKSYTRDDLASKRPCLEHPYSLGDQDYSVPPLHVPWPGTPMPYNPFLYQHQADPNRFHLTHPHTLATEYFPTSMGASKVASMKNSRINRNLTNLQINHDMSTQFDAWCLCAESPLASTLTEDDFLEMTYEEYLEAHGRTSKQLCRPVSVMIPSPTVQESTSGKHGDDSNTSLVTDRRHSRKRTHNLS
	XP_016715196.1	GhECT20	MDDAEGGLSFDFEGGLDAGPTAPTASMPVVNSDPSAANNTNNFTAPGGVQASINDPVANQGGGAGRRSFRQTVCRHWLRSLCMKGDACGFLHQYDKSRMPVCRFFRLFGECREQDCVYKHTNEDIKECNMYKLGFCPNGPDCRYRHAKFPGPPPPVEEVLQKIQQLSAYNYNNKFYQQRNAGFPQQTEKSQIPQAQNNVNQGAAGKPSATESTNVQQQQQQQQVQQPQQQVSQTQIQNVPNGQSNQANRTAIPLPQGISRYFIVKSCNRENLELSVQQGVWATQRSNEAKLNEAFDSAENVILVFSVNRTRHFQGCAKMTSKIGGSVAGGNWKYAHGTAHYGRNFSVKWLKLCELSFHKTRHLRNPYNENLPVKISRDCQELEPSVGEQLASLLYLEPD…
	XP_016717086.1	GhECT21	MSSDTARENASVVDSSVTEWKNDMGNSDDLENEDGYPFKAQDLEHSHVADKRGKLCNKRYFIIKSLNHQNIQLSIDKGIWATQPMNEPILEDAFHNSGCVILIFSVNMSGFFQGYAQMMSSVGWRRDNVWSQGSGKGNPWGRSFKVKWLCLNHLPFQKTLHLKNPLNDYKPVKISRDCQELPQDIGEALCELLDVSNDVDVLLKRDDLASKRPCLEPPYSLGDQDYSVPPLHVPWPGTPMPYNPFLYQHQADPNRFHLTHPHTLATEYFPTSMGASKVASMKNSRINRNLTNLQINHDMSTQFDAWGLCAESPLASTLTEDDFLEMTYEEYLEAHGRTSKQLCRPVSVMIPSPTVQESTSGKHGDDSNSSLVTDRRHSRKRTHNSS
	XP_016717506.1	GhECT22	MAATSDRTPEEQCADPESVKEQVTPLSTKNEMSVSPNSSHDTAPIGHPRDSTGQSGSSGDRNVYSPTIYAPQAQSFYYRGYDNAAGEWDEYPPYVNADGLELGSMGVYNDNPSLVFHPGYGYNPQMPYGPYSPVTTPLPSVGGDAQLYSPQQFPFSGPPYYQQLVPPSLPYISSPTTVSQPELTTLASIDQQGDNMLFGPRPSYNTPLGSFGRGSFPGNPGNLGFNDSQQGFDGLRSGGLWSDWSKPSDRQRSLTPISPAVSPQPFGPIGQNVPMASQQQRLFYQLGSGVTSYNRGFMQSDLNQDPRFGSASIPNSGANSRGWLSLDSNKRRGRGSGVPLCGCNGALDILSEQNRGPRASKPKNQITAEHSSSIDDSKNNKSLSKINDESYNRPDFSTD…
	XP_016721632.1	GhECT23	MATADSILANFTPLEVADSLENLSMDSQAKTTKVPEPVKKDFYSDNGSYMYQQAYGYMPYGAYSMPGSPLPLMGHDGQLHALQEYYYPSTYYQPPQQTSKTDASQVEVSTVNADDQASLSTETNTGNLSTVESGAGLSGNNGSGSQKSTFKVSSLNPNASYKRESFPTGNLSEGHQNSRFSYEGVQPTIPCLDMSVSSNGQSKHTANNGFSSYAKNLSSGRNENLHPFPHFMHLHNARPSSGVAQAFGYMNHIYPNNITYGHYGNTNGGGSGSGFGSYGYSAWKKGQGCYNAGNNNKSRGLGYGKENMDGLNELNKGPRVKGSSNKDGFGTATLAVKDQNLPLTESNKENSVSLVPDLGQYNKEDFPESYSNAKFFVIKSYSEDDVHKSVKYNVWASTS…
	XP_016724276.1	GhECT24	MYQEGAPEFVIDQGSMYYPTGTSIGYYFTGFESPVEWEEHQNIFSADGADVQFTGAQTETLPYVYYTPSYGYAQSPYNPYNPYISSAVMGDSPFVGAQQYYSFPPYSNPVTPTAYVPVVIQPDGIPNNSTEFLLDTRASIASRPDGRGVKHNFASASAAFSRNSSKSAPNQTDSFTRVSDGQSKHSANRGNFPDSSSPAAARTQQGRVASGSIQSIGNIPGGKLPSHRNQLKMDLPAGNTFSDYRSSAPGRGALDTLRPNISVGRVLNDAHGYPNTLGEQNRGPRTNRLKNQFMVKAYTTKAGNSDVEGNIVIYTDQYNKDDFPIDYVDAKFFVIKSYSEDDVHKSMKYNVWSSTPHGNKKLDSAFEDAQRIAAGKPRGCPIFLFFSVNASGQFCGVAE…
	XP_016727157.1	GhECT25	MAGEKTLENPEPINAVPKSEAVPKLVEQDANSGKIGMAPDLTSTISSSPYESSGAKAESHQDLVGEPGFNQSTSFENYYYPGYDGSFTQSDDKGYFLTDGSLTGVQSENGSLVYYLPGYNPYATGALMGVDGQCLGQQPYYSSGYFQPPVSYASEAMPCYSWDSTYAGDVSNGILDGFGNVKYGSGSAFAKSNIFNSTKSNGLGTKLSKSTYAQPNKPLNKGPHSGSDPSAGSYRGYYPAGRSSFNNQKQGLSQYNGHMNYRQNGRAWNQNDRYRKSNVDFETSAELTCGPRALNRAAPLDSSVKKEDLGLNLYKDKYNLQDFQTEYENAKFFVIKSYSEDDVHKSMKYDVWSSTPNGNRKLDAAFHEAETRESETGTKCPVFLFFSVNGSGQFVGLAE…
	XP_016732061.1	GhECT26	MATSDRILANFTPLEVADSLENLSLDSQSKTTKAPEPVKKDFYSDNGSYMYPQTYGYMSYAPYSIPSPPLPAMGHDGQLHALQEYYYPSPYYQQPLQTSQANASQVDVSSFGATDQSSLSVDTNKGNSNGITSGGSGSLKPTLKSSSLNPNAFYKGGGLPTGNLSQGYQDPRFSYDGIQSPIPWLDMSVSPNGQSEQTANGGFSSYTNNLSSGRNQNLHPFPHVMNMHNARPSSGVGQAYGYMNHMYPNNITYGHYGNTIRGGSGFGSYGYDARKKGLGWYNVGNNKSRFRGYGKENIDGFNELNKGPRVKGYKNKDGSGNATLAVKDQNLPLTKSNNEDIVSLVPDTEQYNREDFPDSYSDAMFFVIKSYSEDDVHKSIKYNVWASTSNGNKKLDAAF…
	XP_016734575.1	GhECT27	MDDAEGGLSFDFEGGLDAGPPAPTASMPVVNSDPSAANNTNNFTAPGGVQASINDPVANQGGGAGRRSFRQTVCRHWLRSLCMKGDACGFLHQYDKSRMPVCRFFRLFGECREQDCVYKHTNEDIKECNMYKLGFCPNGPDCRYRHAKLPGPPPPVEEVLQKIQQLSAYNYNNKFYQQRNAGFPQQTEKSQIPQAQNNVNQGAAGKPSATESTNVQQLQQQQQQIQQPQQQVSQTQIQNVPNGQSNQANRTAIPLPQGISRYFIVKSCNRENLELSVQQGVWATQRSNEAKLNEAFDSAENVILVFSVNRTRHFQGCAKMTSKIGGSVAGGNWKYAHGTAHYGRNFSVKWLKLCELSFHKTRHLRNPYNENLPVKISRDCQELEPSVGEQLASLLYLEP…
	XP_016742192.1	GhECT28	MYQEGAPEIVIDQGMYYPTATNYGYYCTGFESPVEWEDHQNIFSADGPDVQFAGAQTEPLPYVYYTPSYGYAQSPYNPYNPYIPGAVMGDGPFVGAQQYYPFPPYQNPVSPTAYVPVLIQPDGIPSSSTDSFLDTHASIGTRPDGRGVRYNLASASAATSRKSAPNRADSMSRVTDGQSKHYAIQESISASSGSASARAHQVRVASGSVQSIGNIPGGKLPPYRNQLKTDLPVGNTISDYGASSPGRGVLDRLRPKIHVSRVFNDAHGSPDSWAEQNRGPRTNRSKNQLMVKAYTSKAGNSDAEGNIIIYTDQYNKDDFPIDYVDAKFFVIKSYSEDDVHKSIKYNVWSSTPHGNRKLDSAFEDAQKIAAGKPSGCPIFLFFSVNVSGQFCGVAEMIGP…
	XP_016749741.1	GhECT29	MAATPDRNPEEQQADPENVKEQVVPLPTKSMTLVSPNSSQDAAPVAHRRDGAGQSGSFASAGDRNVYSPTIYAPQPQAFYYRGYDNSAGEWDEYPPYVNADGLELGSLGVFNDNPSLVFHPGYGYNPQMPYGPYSPVSTPLPSVGGDAQLYSPHQFPFSGPPYYQQLVPPSMPYISSPSSVSQPELTTLVNVDQQGDNMLFGPRPSYPTPLGSFGRGNLHGNPGTLGFNDLPQGFDGFRSGGLWSDWLRPSDRQRSLTPISPAVSPQPIGPVGQNVPTVPQQQRSFYPLGSGMNSCSRGFLQSGLNQGAGFGNASVPSLGANSRGWLSFDGKRRRGRDSDISLCGCNGALDILSEQNRGPRASKPKNQITADNNSSIDDNKNNKSSAKIHDDSYNRPDF…
Hordeum vulgare	HORVU7Hr1G058250.36	HvECT1	MMYHDGYGYDPYPHYSPISMPVPAAVGGDGQPYSPQQISFSAPYYQQPSQPDMPYLGSPTPVSQGEIMMPIDPTQSGFMDDTLSPNSFLFGPRPEWFRSSEETGSFLSPATSPQPLGDVSAAFGQSNSPMASGVMLPQQKSYDFGTPSDSYRRRFSHRGSFPHATNNGGPFPGYGLNGRSLIPADKGCTRGRGNALVCSFVGSLDFLNEQSRGPRSTRPKKQLEDNSKDDKCSAGLDQGSYNRTDFVTKYKSARFFVIKSYSEDNVHKSIKYGVWASTTNGNKKLDGAYHEVKEKEEHCPIFLLFSVNASAQFCGVAEMTGPMNFEKSVDYWQQDKWTASSLLIGTY
	HORVU5Hr1G094950.5	HvECT2	MVYGSANAGNGQGAGLHVDMQKLSLEGKKDAAGADAAQQPSGMQYGSANTGNSQSVEPHVDRSITPLLQEAMDPNFFYQPNGYPSPAYYYPSGYDGSTNEWDSRYAGHEGMEVPQSVYGDMYHGYGYAPYGPYPSGSPVPTVGHDGQSYGTQQYQYPGQYYQQPAPTNPMHGINSANPQSELPSAAAHQARATVVSAKATTGTASGIANAANSLPRKQTHHHVSVTNSGSYGRGPSQGGPSASNFGHTGHRSPAQWYDGPVYSNGHQRSIASSTSYVSNSSSAKNQSHRPTTNLMGMHTHVPSSGMGLTSPSYSSRMYPDSRLYGQYGQYGNTLKAGLGFGSNVYNSRNNGQWGVVDTVKYKPRGRTAFGFGSENQDGFAELNRGPRSGGFRHQKPFGP…
	HORVU2Hr1G001810.5	HvECT3	MKEACDPPPASDSVAATDNGASIFTKKNIWSDAAAEGDADSPRPAGDSVKTEEDAEFLSHANRALSFLDYEAESSDCKYATDIRSHVHPKEAMSPRSEYDRQQPYLPLSSCSWDSSLSLEAMPDNPDASGHVMAKGGTKSDIFVPRHDYLMSCPTTGPHMRRSYPEAAKVDCSFDCHSEHHYKGSDRFTAFTNCNGQSIECRSEIVDMPRGSRCVDEATSFPSRWCFENGGRGSSLPRGLSYGDEIPSLSSRRCNGSGALSRSSQWNYGAEISSLSSRQGYGDEIPSLSNQKFNGISRSNQWNYSAEIASLSSRRSYHDEIPFLSSHKSNGISYPRQWQQYGTDIPSFSSRQGYGEQVPTMSHHWRYRDKIPLYSGQRCHDAEVRQLSSYQQGPFRGNR…
	HORVU7Hr1G069070.10	HvECT4	MALSGGDSSGFVDCTILLQSEIVVDNNPSKSTNTKEQIISITAEKTSASDARGSTSLKSPKGAQEKANFLGKGGEQPYVYQPNVYAPQPQTVYSGGYINPSGQWEEYPYYVSMEGVHSASPSIMLSPGYANNPQMMYGAYSPVSTVGEGQSYSPMHFPFSNPYYQPPASLSMGYSNSGTGMSQGDPMLQQEYFLPDGLLYSPTAVYRQPFGSYNRAATQPSNASGLFGQGNAPLAFGMVNGSGQFCGVAEMIGPVDFDRSVDYWQQDKWSGQFPVKWHIIKDVPNTLLRHITLENNDNKPVTNSRDTQEVKLEYGLQ
	HORVU2Hr1G023660.8	HvECT5	MPRGGRSVDEATSFSSRWCFENGGRGSSLPRGLTYGDEIPSLSSRRCNGSGVLSRSSQWHYGAEISSLSSKQGYGDEIPSLSNQKFNGISCSNQWNYSAEIPSLSSRRSYHDEIPSLSSHKSNGISYPRQWQQYGTDIPSFSSRQGYGEQVPTMSHHWRYRDKIPLYSGQRCHDAEARQLSSYQQGPFRGNRQPRDNFSHGIVSNQQVKMTATRHTATRPRVSNRVVNSTTNFRNNRRDNPPRNSEEIRDQVCGPRASKVNNTPTPTVKKDILSPLVRRDQFNKSDFSVQYEHAKFFMIKSYSEDDIHKGIKYNVWASTPNGNSKLDTAFHDAQILMKEKGTKCPVFLLFSVNTSGQFVGLAEMLGPVDFKKTMDFWQQNKWNGFFPVVWHIVKDIPNR…
	HORVU4Hr1G072940.2	HvECT6	MSEWDEYTRYVNQDGVEVAPAVYGDIYGYGYAPYGAYSPASSPVPTVDGQMFAAQHYQYPAYYQPPTPVSSTTQGDQQPSANADNKPAAKADATKTTTNGVPNGTAHSNSGTAPLGSSYQNSAPTPDGTYRAPLLGGVPSTGYVDSTYGYDTTAAHYAWYDGSAYTNAQQRPTTANYVPSSAYNGNGSSARYQTKSPTPQQPGNRRPTTTTGSATPTYPNRMYSSTQSYNQYGNSVKTGLLYGNNGYGSSGYGSTGYGSSGYGSNGYGSSGYGSSGYDSRLYGRWGVSMDTRYNRPRGRGNGYYGFGNESQDGTIELNRGPRSGRFKNQKAFGHTVTIAVKGQTLPSSENKNADDVADKAQFNLEDFPVQYDDAKFFVIKSYSEDDIHKSIKYNVWAST…
	HORVU3Hr1G045890.3	HvECT7	MEMEMTPELLYGQNVYVPATVNSYTYGYAEVGSPMDWYNHQNSLGYDAQDVYYPAFQTNGTQCVYYATPDNGSVHPSYSPYPMDPGFIVDGSYLPQEYVPDTDPTYQVVPSSYYIPSVLPYALDSVLGITAASLHPSSVAFIPSMPAYAATSANHALPSMALVAPKNDVAVNPPAQSTIVSSKQFQNHSMMPIIQLHNPLPMKQELGNGSMVPVKPLHTLQTSTNVLARPMAAAKHSPKAKLSGNGCFACVESDPQKWASAEKFQPTSNSSGQLKAHGSSNAEKHSGHRSPAIVAKSYTSRLVVGNSDGTILIRPDQYNGNDLRLNNPYAKFFVIKSIGEADIHKSIKYGVWSSSSSGNSKLDCAYRDADRIAKRNSTKCPVFLFFSVNGSGHFCGLAE…
	HORVU1Hr1G008330.6	HvECT8	MVAMAMTLMLIILLSRRRYRLVLVEMGETMMPIDPTQGAFMADTLSPNSFLFGPRPEWFRSSEGTGSFPSPAASPQPFGGVSGPFGQSNFPMASGMMSPQQKPFYGFGTPSDSYGRGFSHSGGFPQATNYGGPFPGYGMNGRSFIPIDKGRRRGRGNSLLCSCDGPLDFLNEQSRGPRATRPKKQPEDDTKDEKPSAGLDQESYNRTDFVTEYKNARFFIIKSYSEDNVHKSIKYGVWASTTNGNRKLDAAYREVKEKEEHYPIFLLFSVNASAQFCGVAEMTGPVNFDKSVEYWQQDKWTGQFPVKWHIVKDVPNNLFRHIILENNENKPVTNSRDTQEVKLEQGLEMLKIFKDHEDDVSILDDFDFYEEREKALLENKARLHQQQHLSSPSVSEPKK…
	HORVU3Hr1G062620.1	HvECT9	MYAQPIAYGPELVPAYTWDPSYVLMDGVQGHPVGVHQTSYPTRSNYPSNKHAVPSSKASRSTKYALGTTKGSSSAVDTVPTSANNYPSSKFANKASGASITKGHLPSSKFVAHTNQGKGSLYQSKGTNLNESGRNCNGGEKLKARSKLNEFGDCDRSDKHNDHSKNNLSPGADRFGLSGVQEVNDVIPSLVAVSRDSYNLPDFVTKYEQALFFVIKSYSEDDIHKSIKYNVWASTPNGNKRLDNAYKIAQERMAGKGTKCPVFLFFSVNASGQFCGVAEMLGPVDFNKSMNFWQQDKWNGFFPVKWHIIKDVPNPQFRHIILENNENKPVTNSRDTQEVKFLQGGEMLNIFKNFSCKTSILDDFDFYENRQKVMQDRRGKPLATSLDHLTPKDEKPAEL…
Marchantia polymorpha	PTQ32106.1	MapECT1	MAAVAQPADQVSDMLQSLKVDTANKPGETNSEAPPSQDGNSSDGSADASASGGTGDAASNNGAHEGVIEPGVYYAANGYAPHGYVYEYPHGVAGFEGPVTGEWDEYARFVGVDGVEIPAQGVYGENGSVLYHHPGYGFASQPAYGPYNPGAPIPTMGADGQLYGPQAFQYPGHMYQQPVSPGGQYMSTPTSMAGDAPTSGPGEPGPPGVEGGNGTMANGSNVSMGPRPGYPVTLIPSHGPYARGVLPLAIHNPQDIRNYEGLRAGAPSWADVTKITEGQQRPGVPAMHVVSQPLSAPGIPSQSMRPITPMQLHISGAPQQRSHSIASPTLGPGALARGYPPLGRVMQSPNGSGRGGRGMPGSGMDSRSNGGRGWIGVDKGKPRGGRGAGPLGNGSGNLD…
	PTQ32107.1	MapECT2	MLQSLKVDTANKPGETNSEAPPSQDGNSSDGSADASASGGTGDAASNNGAHEGVIEPGVYYAANGYAPHGYVYEYPHGVAGFEGPVTGEWDEYARFVGVDGVEIPAQGVYGENGSVLYHHPGYGFASQPAYGPYNPGAPIPTMGADGQLYGPQAFQYPGHMYQQPVSPGGQYMSTPTSMAGDAPTSGPGEPGPPGVEGGNGTMANGSNVSMGPRPGYPVTLIPSHGPYARGVLPLAIHNPQDIRNYEGLRAGAPSWADVTKITEGQQRPGVPAMHVVSQPLSAPGIPSQSMRPITPMQLHISGAPQQRSHSIASPTLGPGALARGYPPLGRVMQSPNGSGRGGRGMPGSGMDSRSNGGRGWIGVDKGKPRGGRGAGPLGNGSGNLDILNEQNRGPRTTR…
	PTQ37554.1	MapECT3	MEDEGGLSFDFEGGLDAAAAIAAPSAPQQGGNAAQSNSSAQMNSSAPMGMNSGSAKVTPGRKNYRQTVCRHWLRGLCMKGDACGFLHQYDKARMPVCRFFAKFGECREPDCIYKHTNEDIKECNMYKLGFCPNGPDCRYRHQKMPGPPPSVEQNLQKIQHRVYAINGGVHHGKYPPARQGQNEGQGQGQSQGQGDGPAWRPPSGAAPVRPIGPAVLPEDSHNVQHSRVQRPAPQQQPPALPPPSPPILPHPMVNGTLNPPPFTSAAVPLPHGYCRFFIVKSSNRENLELSVERGLWATHRNNESKLNEAYDSCDHVILIFSVNETRHFQGCARMMSKIGGVAGGGGWKYAHGTAHYGRNFRLKWLKLCELSFNKTRHLRNPFNENLPVKISRDCQELEP…
	PTQ47584.1	MapECT4	MGVKATSRQSKDSNEASDFANGSRDQQQAANVGGPTSSSKPLDKQSAMRRKVDSVLDDVMGDPEDFRDFADSDGESGGGRWEDTVRAALEHEEAGNGAAHQDSRESEGEHSKGLREVSSKIMEQKSEEEKSKGSAHGPSSSGDPGLSGQHGKGRLRKSHDTEGRIHSSHVPHETSASKQGKTHQTRYFIIKSLNHHNIAKSIENGIWATQAMNEPVLNEAYESSERVLLVFSVNMSGHFQGYAQMASPIGRRRANVWTEGNEGTNPWGGSFRVEWLRLHDLPFQKTVHLKNPLNFHKPVKISRDCQELTLEIGDALCALIDEGADREGKPKRKVVLADLAAHTSKKKRGEAAGMPPDVAFRQQVVPASSGGPHFPGGYIPHLQGGNSHEPFPSTGSLGR…
	PTQ30024.1	MaCPSF30-1	MASESSNRSEQLWIPLPTLPRISVVSSSRARLAHRRPISISLPVKAPSSSPQLGGESSDVLNPSQQQFPFARPAEVSQVVPLIASLPASVSISENRLGSVDSARGFLKNCERSDPLAAFSAGGSPLENTEDTSVSSVLDDNTGNDCLDGNTGLVPSSETGSAKLCDVSSIKSQEEPSEGLSSSCAFVVDSVIQKQQGTSVQELLLIESNALIDCGEAGNFIQCYDPLLPCADQAARCEDIASSVQNSTLDVEVAELNNKIGLNSEESEPEEGQLPGEWSGSDDSVEHRSPNCDVNENYSTISLAGEEDFAAPLVAVCTQTQFRSEENSSLPGSLNSGYTALPSRMTETAKKKKKKKHKKGEGSKKRAREKSSQKYKELKSKKLKSIAGEHLGKSLVERL…
	PTQ32596.1	MaCPSF30-2	MRDSDLVIRYGARQSAAARAQEGAADASIPPGFQSVIMSCKRPRDEDGEFDRPQRLQHQRPRRPPDPDLQPQPQPQQQPQALYGSSRFVDEDHEEGQVTPPQSSIPAYHRAEPLGPPGFYRPELEAASRRLTPTPAPAPPSQEPPSAIAPPFQDGRDPLLLRPRSSASRPPGASRASSAGGGAGGGSDAGLPSRPCSSRGVGVGAGAAGARILVVESPPPSRRALPPPPPPPLPLPPAPLSSRLLSSLDSPTRRPPSPTSSSRPGRDLESFLGAGPFKGEILVPKRERKDDRSIDQQQQQQQQQRLSFGGVEANASDASHVRRRAGKDSDPRSSSSSRHAEARALERAERADRDYEVSERRKRPHRHHHHHHHHDEEQLQERAVRHHFSTRKSRILPDP…
Micromonas pusilla	XP_003060260.1	MipECT1	MAPRGSARSAEEGARADVPSPDETAESSVDSSSPHARARIAPAPARAPHPRPRCERNGTAEAASVARASKSATTPPPAPAPAPGASSKAAWIPAPSPSPLPPKKKLLPSPVSVNTAEALAESAGGDDDDDAERDDAASAPAVRASDADAAAAAAAAASEAAAATIAAAAAIGAPPSAAAAAAVIAAASRIAQSPSPGAASASASDPSPMDPSAALGFSPFRPPTPGNSPGGYQPSPMIDDPIAAAEVVAAAAAATNARGQHVYPHDIRAGAWKPPSPKDWSLAKPFRPGGGGGGGGTAGYNPGALGGGTFLQFAAGAMKAKSGLGYAASGAAAAAAAAATEPPPATHSCAARGGGADEMKPEDDARDLAPVVGGAARDADEDTIAWRAAKTKTKTKTSG…
	XP_003056614.1	MipCPSF30-1	MEDLEFQFDFENDLNADLEQPEEAPQSMPENARKNYRQTVCRHWLRGLCMKGNHCGFLHQFDKQRMPTCRFFAKYSECKEPDCPFKHSLEDVKDCNMFKLGFCIHGPNCRYRHPRSSSEHPSISDSALIGRPGHLHGAPSHLQRHHLDLTKQKSEQRTCRLVGGGAPPLPPGPPPSDVRVVQHLSKLPASHKSTS
	XP_003056803.1	MipCPSF30-2	MAPPRAVEPTRRGKHVWVRGEGASGTTTNAQPPRPQRKKKGTWVRGEASTASAPRTAVRGGAVAKPKGPASRRGSGARIATAKAKKPAPVGGLLCGRFLRTGKCSRRFATGASRCQRAHDPDKVAVCTKWLAGKCDDDGECTLQHRAVPERMPTCSYFLAGACSARECPYLHVNVDPAAPVCQAFLDGYCPRGLQCRNKHTMVCPNGTACPNRKACRFHHPRQRAEEGGKEDDDED
Triticum aestivum	TraesCS7D01G276800.1	TaECT1	MESASERTGAMDSPEPRIETIPRKDEKTVKPTISLDSSVINLPSEGQVQAVTSNIGEEHSAAYPQHIYSSQAEPFYYQGTGYENLPNECDVYPPYTSVDGLEVGPAVMYNEEPSMMYHGGYGYDPYAHYSPISTPVPSGVSGDGQLYSPQQFSSAPYYQQPLQPDMAYLGSPTPVSQGETMMPIDPTQSAFIADTLSPNSFHFGPRPEWFRSSQGTGSFLSPATSPQPFGDVSGAFGQSNFPMASGMMPPQQKSFYGFGTPSDSYGRRFSHRGSFPHATNYGSPFPGYGLNGRSLIPVDKERRRGRGNALLCSFVGSLDFLNEQSRGPRSTRPKKQPEDNSKDEKSSAGLDQGSYNRTDFVTEYKNARFFIIKSYSEDNVHKSIKYGVWASTTNGNKKL…
	TraesCS7D01G285000.3	TaECT2	MCACTFLFVDCTILLQSEIVVDNNPSKSVNTKEQIISITAEKTSATDARGSTSLESPKGSQEKANFLGKGGEQPYVYQTNVYAPQPQTVYSGGYINPSGQWEEYPYYVSMEGLHSASPSIMLSPGYANNPQMMYGAYSPVATVGEGQSYSPMHFPFSSPYYQPPASLSMGYSNSSTGMSQGDPMLQQEYFLPDGLLYSPTTVYHQPFESYNRAATQPSNAPGLFGQGNAPLVSGMVNGSGQFCGVAEMIGPVDFDRSVDYWQQDKWSGQFPVKWHIIKDVPNTLLRHITLENNDNKPVTNSRDTQEVKLEYGLQMLSIFKNHEAETSIVEDFDFYEQREKALKENRRQQQPGSAESLKPTDAKAVGNSVTHIADSFSRSVQLKEIEKSDNKLTADGAIS…
	TraesCS7B01G363200.1	TaECT3	MKGEACGFLHQFDKARMPVCRFFRDYGECREPDCAYKHSYDDVKECNMYKMGFCPNGPNCRYKHAKLPGPPPPVEEVLAKIMQMRSSNFNKFNQHRNNNYNQQGDRPRPPPGSGLPNQNSTDNASTMQPAAGQQVQTMNQQPQQKQQQVQQQQQQKPNTNDQVQGVPNGSSNQPTRLATPLPQGSSRYFIVKSCNRENLEISVQQGIWATQRSNEAKLNEAFESMDNVILIFSINRTRNFQGCAKMTSRIGGYIGGGNWKSANGTAHYGRNFSLQWLKKTHHLRNPYNDNLPVKISRDCQELEPFIGEQLASLLYLEPDSELTAMLVAAEAKREEEKAKGVSADEAADNQDIVLFEDNEEEEEEESEEEDENNGQESQGRGRGRGMMWPPQMQMPRGPM…
	TraesCS5D01G396400.2	TaECT4	MVYGSANAGNAQGAGLHVDMQKLSLEGKKDAAGADAAKPSGMQYGSANTGNSQTVEPHVDRSITPLLQEAMDPNFFYQPNGYPSPAYYYPSGYDGSTNEWDTRYAGHEGMEVPQSVYGDMYHGYGYAPYGPYPSGSPVPTVGHDGQSYGTQQYQYPGQYYQQPAPTNAMHGVNSANPQSELPSAAAHQARATVVSAKVTTGTASGIANAASSLPRKQTHHHVSVTNSGSYGRGPSQGGPSASNFGHTGHRSPAQWYDGPVYSNGHQRSIASSTSYGSNSSSAKNQSHRPTTNLMGMHTHGPSSGMGLTSPSYSSRMYPDSRLYGQYGQYGNTLKAGLGFGSNVYNSRNNGQWGVVDTVKYKPRNRATFGFGSENQDGFTELNRGPRSGGFRHQKPFGPT…
	TraesCS1B01G057800.1	TaECT5	MESARAGSERTGTMDSPEPRIEVEQKPVLASNTKEQTIPAKDEKTVKPTISLDSSVINLPSDGQAQAGTSNIGGEHNVVFPQHMYSSQAQPFYYQGPGYENPPNEWDVYPPYAEGLEAGPAVVYNEDPSMMYHGGYGYDPYAHYSPISTPVPAGVSGDGQLYSPQQFSFSAPYYQQPVQPGMPYLSSPTPISQGEAMMPIDPTQGAFMADTLSPNSFLFGPRPEWFRSSEGTGSFPSPAASPQPFGGVSGPFGQSNFPMASGMMSPQQKSFFGFGTPGDSYGRGFSHSGGFPQATNYGGPFPGYGMNGRSFIPIDKGRRRGRGNSLLCSCDGPLDFLNEQSRGPRATRPKKQPEDDSKDEKPSVGLNQEPYNRADFVIEYKNARFFIIKSYSEDNVHKS…
	TraesCS5D01G439100.1	TaECT6	MAAAAAAADQATNLLQKLSLDAKAEAIDAPAAKEKASGGLGGKLNGVAATGKPRAAEQWANPQDYSDASMYYGAYPAAYYCAGWGDYSMYLNQDGVETPTAGAYGDMYCYPQYGHDGQMYGSQQYQYPSSYHQPQNTATSAPKATANSVDEVKGLKKTSTPLNPSGNNGSYLNQSSRPAYPWYGGQIYQGKQQKPSSGNPTSTDSNPKSKVQSKNQNTQPLPPLMSLPNSPVASMYAANGMYNSNAYGGFWYGSQFYGPGMYGGWNNLSDGKYKPRGRTAYGSYGFPNENLDGLNELKRGPRSGLSNNQQGFGPAAATAVKAQDVSATDGSNAVVQDQYNGSDLADTYENAKFFIIKSYSEDDVHKSIKYNVWASTPNGNKKLDSTYLEAKSVNSPVFL…
	TraesCS5D01G439200.1	TaECT7	MAPAAAHAADHAADLLHTLSLDPKGVAGQGKDAQRKVSAAPNGRLNGVVASPNPQVASAGQWPAMGQQDYKNANMYGAGADAYQYYYGGWGDYSVYVGLDGAESLNPGAYGDMYCYPQYGVASSGYDAQMYGSQHYQYPSTYLQPQTASTTKPAYKPNAGKSDPLPQKDASAAPAAYQKPGLVDASKANSNSTDSSTGLKKTTYPVKPSGRSASYQNHGDKAAYPSYGGHTQQKLPVGNTTSTASNPKTKGLLGQNSAMGPQTPGYMSSMYSSVMYNANAYAPDYWYGSHLYGSGMYGGWNVLSDGKYKPRPKTYGSYRFGNENIDGLNELKRGPRSTVIKNEQGAGEAAVAPAKGQELSTGDASNAVVQDQYNKADFVETYSDAKFFVIKSYSEDDVH…
	TraesCS1B01G128700.1	TaECT8	MDLEANSELIFGEEFCFPANATYYPTPYGPTGITLPAELYEHQAIWRCGDQDLHYLGQQAEGTSYSYYVVPDYGIAHSPRGPYPSGHCAIADGRFARSREYLAKTADIACHQPVPIPHYDLPSAAQWGPASTSQTLMCNDSLFIPTDQGQSFPVVPKKGITWNPSLQSTSVSSKKFENHAMLSTVQLHSTDPWKQNLAAGSGTMVPAKLGRALQASRHSLHGGVPPVKSSPQTNPSYNYNASHVGSDLRKMAIAEKFQPSSKPRSYVNGLTGKLSSVCRLNLSKEKQPRGSTSSEIVATSYTSRLRIGNPEGKIIIKTDQYNRDDFEVVYPNAKFFVIKSWGEANVHKSIKYGVWSSGLQGNKKLDSAFRDAQMIAASSSTLCPVFLFFSVNESNHFCG…
	TraesCS1D01G109300.1	TaECT9	MDLEANSELIFGEEFCFPANATYYPTPYGPTGITLPAELYEHQAIWRCGDQDLHYLGQQAEGTSYSYYVVPDYGIAHSPRPRGPYPSEHCAIADGRFARSREYLAKTADIVCHQPVPIPHYDVLPSAAQWGPASTSQTLMCNDSLFIPTDQGQSFPVVPKKGITWNPSLQSTSVSSKKFENHAMLSTVQLHSTDPWKQNLAAGSGTMVPAKLRRALQASRHSLHGGVPPVKSSPQTNPSYNYNASHVGSDLRKMAIAEKFQPSSKPRSYVNGLTGKLSSVCRPNLSKEKQPRGSTSSEIVATSYTSRLHIGNPEGKIIIKTDQYNRDDFEVVYPNAKFFVIKSWGEANVHKSIKYGVWSSGLQGNKKLDSAFRDAQMIAASSSTLCPVFLFFSVNESNH…
	TraesCS4A01G125600.1	TaECT10	MMSGFGTNSAMGSSSLPSRVVYNTGNDLPVEYIYDQGLSYPATNGYAYYAGFEPPVGWSENTNYWGVDGQYLQLTNDNLPYVYCTPGYEFSYSSQDQYTSYMPGMFMGVDGSVVGSQQYFTNPYQPPGSPSGYFPVYLQPTTDLSSAVSLEPPVFSTGTSVASRPVNTSIKDTHQMSGNTMASRTVSSASPAIGSSHHAYQNQSTNKPSDLPGANVARHDKPSTSHLTVLVDTDKNFQAASGMGSSGDNGQITDRTEVVPVAAMVGEDAKFFVIKSYSEDDVHKSIKYNVWSSTPNGNRRLDAAYSEAKGSQRKCPIFLFFSVNTSGQFCGVAEMVGPVDFHKDMDFWQQDKWSGSFPLKWHLVKDVPNSTFRHIILENNENKPVTNSRDTQEMPYKSG…
	TraesCS5B01G391500.3	TaECT11	MVYGSANAGNAQGAGLHVDMQKLSLEGKKDAAGADAAKPSGMQYGSANTGNSQTVEPHVDRSITPLLQEAMDPNFFYQPNGYPSPAYYYPSGYDGSTNEWDTRYAGHEGMEVPQSVYGDMYHGYGYAPYGPYPSGSPVPTVGHDGQSYGTQQYQYPGQYYQQPAPTNAMHGINSANPQSELPSAAAHQTRATVVSAKVTTGTATGIANAASSLPRKQTHHHVSVTNSGSYGRGPSQGGPSASNFGHTGHRSPAQWYDGPVYSNGHQRSIASSTSYGSNSSSAKNQSHRPTTNLMGMHTHGPSSGMGLTSPSYSSRMYPDSRLYGQYGQYGNTLKAGLGFGSNVYNSRNNGQWGVVDTVKYKPRNRATFGFGSENQDGFTELNRGPRSGGFRHQKPFGPT…
	TraesCS5B01G432900.1	TaECT12	MAPAAARAADHAADLLHKLSLDPKGVAGQGKEAQRKVSAAPNGRLNGVVASPSPQVASAGQWPAMGLQDYKNANMYGAGADAYQYYYGGWGDYSVYVGLDGAESLNPGAYGDMYCYPQYGVASSGYDGQMYGSQHYQYPSTFLQPQTTSTTKPAYKPNAGKSDPLPQKDASAAPAAYQKPGLVNASKANSTSADGSTGLKKTTYPVKPSGRSASYQNNGDKAAYPSYGGHTQQKLPVGNTTSTASNPKTKGLLGQNSAMGPQTPGYMSSMYSSVMYNANAYGPDYWYGSHLYGSGMYGGWNVLSDGKYKPRPKTYGSYRFGNENIDGLNELKRGPRSTAIKNEQGTGEAAVAPAKGQELPTGDASNAVVQDQYNKADFAETYSDAKFFIIKSYSEDDVH…
	TraesCS5B01G433000.3	TaECT13	MAAAAAAADQATNLLQKLSLDAKTEAIDAPAAKEKASGGLGGKLNGVAATRNPRAAEQWANPQDYSDASMYYGAYPAAYYCAGWGDYSMYLNQDGVETPAAGAYGDMYCYPQYGHDGQMYGSQQYQYPSSYHQPQNTASKPQYKSKTDKLAPSKDISSAVADPLPAVVSAPKATSNSVDEGKQQKPSSGNPTSTDSNPKSKVQSKNQNTQPLPPLMSLPNSPLASMYAANGMYNSSAYGGFWYGSQFYGPGMYGGWNNLSDGKYKPRGRTAYGSYGFPNENLDGLNELKRGPRSGLSNNQHGFVPAAATAVKAQDVSATDGSNAVVQDQYNGSDLADTYENAKFFIIKSYSEDDVHKSIKYNVWASTPNGNRKLDSAYLEAKSGNSPVFLLFSVNTSGQ…
	TraesCS1A01G105700.1	TaECT14	MDLEANSELIFGEEFCFPANATYYPTPYGPTGITLPAELYEHQAIWRCGDQDLHYLGQQAEGTSYSYYVVPDYGIAHSPRGPYPSEHCTIADGRFARSREYLAKTADIACHQPVPIPHYDVLPPAAQWGPASTSQTLTFNDSLFIPTDQGQSFPAVPKKGITWNPSLQSTSVSSKKFENHAMLSTVQLHSTDSWKQNLAAGSRTMVPAKLHRALQASRHSLHGGVPPVKSSPQTNPSYNYNASHVGSDLRKMAMAEKFQPSSKPRSHVNGLTGKLSSVCWPNLSKEKQPRGSMSSEIVATSYTSKLHIGNPEGKIIIKTDQYNRDDFEVVYPNAKFFVIKSWGEANVHKSIKYGVWSSGLQGNKKLDSAFRDAQMIAASSSTLCPVFLFFSVNESNHFC…
	TraesCS7A01G276800.1	TaECT15	MVAMVMTLMLIILLSRHQYRLVLVEMGETMMPIDPTQSAFIADTLSPNSFLFGPRPEWFRSSQGTGSFLSPATSPQPFGDVSGAFGQSNFPMASGMMPPQQKSFYGFGTPSDSYGRRFSHRGSFPHATNYGSPFPGYGLNGRSLNPVDKERRRGRGNALLCSFVGSLDFLNEQSRGPRSTRPKKQREDNSKDEKSSAGLDQGSYNRTDFVTEYKNARFFIIKSYSEDNVHKSIKYGVWASTTNGNKKLDGAYHEVKKEEHCPIFLLFSVNASAQFCGVAEMTGPVNFEKSVDYWQQDKWTGQFPVNWHILKDVPNNLFRHIILENNEHKPVTNSRDTQEVKLEQGQEMLKIFKDHEEDASILDDFNFYEEREKALLENKARLYQQQQISSSTVAEPKKP…
	TraesCS7A01G291700.5	TaECT16	MCACAFLFVDCTILLQSEIVVDNNPSKSVNTKEQIISITAEKTSATDARGSTSLKSPKGAQEKANFLGKGGEQPYVYQTNVYAPQPQTVYSGGYINPSGQWEEYPYYVSMEGLHSASPSIMLSPGYANNPQMMYGAYSPVATVEEGQSYSPMHFPFSCPYYQPPASLSMGYSNSSTGMSQGDPMLQQEYFLPDGLLYSPTTVYHQPFESYNRAATQPNNAPGLFGQGNAPLVSGMVNGSGQFCGVAEMIGPVDFDRSVDYWQQDKWSGQFPVKWHIIKDVPNTLLRHITLENNDNKPVTNSRDTQEVKLEYGLQMLSIFKNHEAETSIVEDFYFYEQREKALKENRRQQQPGSAESLKPTDAKAVGNSVTHIADSFSRSVQLKEIEKSDNKRDGAISMN…
	TraesCS2A01G011400.1	TaECT17	MKEAFDPPASAAAATPEADNGGASVFTRKNIWSDAAAEGDDDSLPWPWDGVKSEEDADFLSHANRALSFLDYEAESSECKYATDIGSHVYPKEAMSPQSEYDRQRPYLPLSSCSWDSSSSLEAMSGNRDASGHVMAKGGTKSDIFAPRHDYLTSGPTTGPHMRRSYTEAAKVDCSFDCHSEHHYKGLDRFTPFANCNGQSIECRSEIVDMPRGGRCVDEATSFSSRWCFENGGRGSSLPGGLTYGDEIPSLSSRRCNGSGVLSRSSQWHYGAEISSLSSRQGYGDEIPSLSNQKFNGISRSNHWNYSAEIPSLSRRQSYRDEIPSLSSQKSNGISYPRQWQQYGADIPSFSTRQGYGEEVPTMSHHWRYRDKIPLYSGQRCHDAESRRLSSYQQGPFRG…
	TraesCS5A01G386600.2	TaECT18	MVYGSANAGNGQGAGLHVDMQKLSLEGKKDAAGAADAAKPSGMQYGSANTGNSQTVEPHVDRSITPLLQEAMDPNFFYQPNGYPSPAYYYPSGYDGSTNEWDTRYAGHEGMEVPQQSVYGDMYHGYGYAPYGPYPSGSPVPTVGHEGQSYGTQQYQYPGQYYQQPAPTNAMHGVNSANPQSELPSAAAHQPRATVVSAKVTTGTASGIANAASSLPRKQTHHHVSVTNSGSYGRGPSQGGPSASNFGHTGHRSPAQWYDGPVYSNGHQGSIASSTSYGSNSSSAKNQSHRPTTNLMGMHTHVPSSGMGLTSPSYSSRMYPDSRLYGQYGQYGNTLKAGLGFGSNVYNSRNNGQWGVVDTVKYKPRNRATFGFGSENQDGFTELNRGPRSGGFRHQKPFG…
	TraesCS1D01G045100.1	TaECT19	MESARAGSERAGTMDSPEPRIEVEQKPVLASNTKEQTIPVKDEKTVKPTISLDSSVINLPSDVQAQAGTSNIGGEHNVLYPQHMYSSQAQPFYYQGPGYENPPNEWDVYPPYAEGLEAGPAVVYNEDPSMMYHGGYGYDPYAHYSPISTPVPAGVSGDGQLYSPQQFSFSAPYYQQPVQPGMPYLSSPTPISQGETMMPIDPTQGAFMADTLSPNSFLFGPRPEWFRSSEGTGSFPSPAASPQPFGGVSGPFGQSNFPMASGMMSPQQKSFFGFGTPGDSYGRGFSHSGGFPQATNYGGPFPGYGMNGRSFIPIDKGRRRGRGNSLLCSCDGPLDFLNEQSRGPRATRPKKQPEDDSKDEKPSVGLDQEPYNRADFVTEYKNARFFIIKSYSEDNVHKS…
	TraesCS4D01G273200.1	TaECT20	MSLESQPQPKAAADGTELAGATKQGPVASQPLSVSIPQDRSITPVVQDFTDPNMFYLPAYYYGGYDGTMSEWDEYTRYVNQDGVEVTPAVYGDIYGYGYAPYGAYSPASSPVPTVDGQMFAAQHYQYPAYYQPPTPISSTTQGDQQHSANADNKPAAKADAAKTTTNVVPNGTAQSNSGTAPLGSSYQNSSLTPDGTYRAPLIGGVPSTGYVDSTYGYDTTGAHYAWYDGSAYTNAQQRPTTANYTPSSAYNSNGSSARYQTKSPTPQQTGNRRPTTTTGSATPTYPNRMYSSTQSYNQYGNSVKTGLMYGNTGYGSTGYGSTGYGSSGYGGSGYGSNGYDSRLYGRWGVSMDSRYNRPRGRGNGYYGFGNESQDGTIELNRGPRSGRFKNQKAFGHTV…
	TraesCS5A01G431100.1	TaECT21	MAPAVAHAADHAADLLHKLSLDPKGVAGQGKEAQKKVSAAPNGRMNGVVASPNPQVASAGQWPAMGLQDYKNANMYGAGADAYQYYYGGWGDYSVYVGLDGAESLNPGAYGDMYCYPQYGVASSGYDAQMYGSQHYQYPSTYLQPQTTGTTKPAFKPNAGKSDLLPQKDASAAPAAYQKPGLVDASKANSNSTDSSTGLKKTTYPVKPSGRSASYQNHGDKAAYPSYGGHTQQKLSVGNSTSTASNPKTKGLLGQNSALGPQTPGYMSSMYSSVMYNANAYGPDYWYGSHLYGSGMYGGWNVLSDGKYKPRPKTYGSYRFGNENIDGLNELKRGPRSTVIKNEQGAGEAAVAPAKGQELPTGDASNAVVQDQYNKADFVETYSDAKFFVIKSYSEDDVH…
	TraesCS5A01G431200.1	TaECT22	MAAAAAAAADQATNLLQKLSLDAKTEAIDAPAAKEKASGGLGGKLNGVAATRNPRASEQWANPQDYSDASMYYGAYPAAYYCAGWGDYSMYLNQDGVETPTAGAYGDMYCYPQYGHDGQMYGSQQYQYPSSYHQPQNTATSAPKATANSVDEVKGLKKTSTPLNPSGNNGSYLNQSSRPAYPWYGGQIYQGKQQKPSSGNPTSTDSNPKSKVQSKNQNTQPLPPLMSLPNSPVASMYATNGMYNSNAYGGFWYGSQFYGPGMYGGWNNLSDGKYKPRGRTAYGSYGFPNENLDGLNELKRGPRSGLYNNQQGFGPAAVTAVKAQDVSATDGSNAVVQDQYNGSDLADTYENAKCFIIKSYSEDDVHKSIKYNVWASTPNGNKKLDSAYLEAKSVNSPVF…
	TraesCS2D01G012200.1	TaECT23	MKEAFDPPASAAAATPEADNGASIFTRKNIWSDAAAEGDDDSSPWPWDGVKSEEDADFLSHANRALSFLDYEAESSECKYATDIGSHVYPKEAMSPQSEYDRQRPYLPLSSCSWDSSSSLEAMSGNRDASGHVMAKGGTKSDIFAPRHDYLASCPTTGPHMRRSYTEAAKVDCSFDCHSEQHYKGLDRFTPFANCNGQSIECRSEIADMPRGGRCVDEATSFSSRWCFENGGRGSSLPGGLTYGDEIPSLSSRRCNGSGVLSRSSQWHYGAEISSLSSRQGYGDEIPSLSNQKFNGISRSNHWNYSAEIPSLSRRQSYRDEIPSLSSQKSNGISYPRQWQQYGADIPSFSSRQGYGEEVPTMSHHWRCRDKIPLYSGQRCHDAEARRLSSYQQGPFRGN…
	TraesCS3D01G199400.1	TaECT24	MEMTPELLYGQNVYVPTAVNSYTYGYAEVGSPMDWYNHQNSLGYDAQDVYFPAFQTDGTQCVYYATPDNGSVHPSYSPYPMDPGYIVDGSYLPQEYVPDTDPTCQFQNHSMIPIVQLHNSLPMKQELGNGSMVSVKPLHTPQAPTNVLDSPMAAAKHSPKAKLSGNDCFACVGSDPQKWASAEKFQPTSKSSGQLKAHGSSNAEKHSGQRSPAIVAKSYTSRLIVGNSDGTILIRSDQYNGNDLRVDNPYAKFFVIKSIGEADIHKSIKYGVWSSSSSGNSKLDCAYRDADRIAKRNSTKCPVFLFFSVNGSGHFCGLAEMVGPVDFHKDMDFWCQDKWTGCFPVRWHIIKDVPNYTLQNILLQNNENKPVTHSRDTQEVPYVPGISVLKILKDIKVKE…
	TraesCS3D01G267900.1	TaECT25	MEPKPNTALAHKPIEEAVENLKIDASTKASNGNLPAAKDAGSSDAISCISSADAASTAAKDTEMNQGAYMGDQGMYYYGYYYPGSFGGWDESSYYAGSNGLEMQPTVVQAENGSYLCYVPGYENGYTAYSPVVPGTGVDSQYVSKEPYYSAVIPVQDPSTPGMYAQPIAYGPELVPAYTWDPYVLLDGVQGLPVGVQQTNYPTRSNYPSNKHAVPSSKASRSTKYASGTTKGSSSAVDTVPTSANNHPSSKFANKASGASITKGHLPSSKFVVHTNQGKGSLYQSKGINLNESGRNCNGNEKLKARSKLNEFGNRDISDKHNDESKNSLSPGADRFGLSGVQEVNDDIPSLVAVRRDSYNLPDFVTKYEQALFFVIKSYSEDDIHKSIKYNVWASTPNG…
	TraesCS2B01G010200.1	TaECT26	MKEAFDPPASVAAATPEAENTASLFTKKNIWSGAAAEGDDDSSPWPCTCPGDGVKSEEDADFLSHANRALSFLDYEAESSECKYATDIGSHVYPKEAMSPRSEYDRQRPYLPLSSCSWDSSSSLEAMSGNRDASGHVMAKGGTKSDIFAPRHDYLTSCPTTGPHMRRSYTEAAKVDCSFDCHPEHHYKGLDRFTPFANCNGQSIECRSEIVDMPRGGRCVDEATSFSSRWCFKNGGRGSSLPGGLTYGDEIPSLSSRRCNGNGVLSRSSQWHYGAEISSLSSRQGYGDEIPSLSNQKFNGISRSNHWNYSAEIPSLSCRQSYRDEIPSLSSQKSNGISYPRQWQQYGADIPSFSSRQGYGEEVPTMSHHWRYRDKIPLYSGQRCHDAEARRLSSYQQGP…
	TraesCS4B01G179100.4	TaECT27	MGLSYPATNGYAYYGGFEPPVGWSENTNYWGVDGQYLQLTNDNLPYVYCTPGYEFSYSSQDQYTSYMPGMFMGVDGSVVGSQQYFTNPYQPPGSPSGYFPVYLQPTTDLSSAVSLEPPVFSTGTSVASRPANTSIKDTHQMSGNTMASRTVPSASPAIGSSHRAYQNQSTNKPSDLPGANVARHDKPSTSHLTVLVDTDKNFQTASGMGSSGDNGQITDRAEVAPVAAMVGEGAQSKAVSSSAVKNIVIHPDQYNKADFPCDHPDAKFFVIKSYSEDDVHKSIKYNVWSSTPNGNRRLDAAYSEAKGSQRKCPIFLFFSVNTSGQFCGVAEMVGPVDFHKDMDFWQQDKWSGSFPLKWHLVKDVPNSTFRHIILENNENKPVTNSRDTQEIPYKSGINM…
	TraesCS7B01G174500.1	TaECT28	MESVSERTGAMDSPEPRIETIPRKDEKTVKPTISLDSSVINLPSEGQVQAVTSNIGGEHRAAYPQHIYSSQAQPFYYQGTGYENLPNECDVYPPYTSVDGLEVGPAVIYNEDPSMMYHGGYGYDPYAHYSPISTPVSAGVSGNGSPTPVSQGETMMPIDPTQSAFIADTLSPNSFLFGPRPEWFRSSQGTGSFLSPATSPQPLGDVSGAFGQSNFPMASGMMPPQQKSFYGFGTPSDSYGRRFSHRGSFPHTTNYGSPFPGYGLNGRSLIPVDKERRRGRGNPLLCSFVGSLDFLNEQSRGPRSTRPKKQPEDNSKDEKSSAGLDQGSYNRTDFVTEYKNARFFIIKSYSEDNVHKSIKYGVWASTTNGNKKLDGAYHEVKKEEHCPIFLLFSVNASAQ…
	TraesCS7B01G182100.2	TaECT29	MALSGGDPSGFVDCTILLQSEIVVDNSPSKSVNTKEQIISITAEKTSATDARGSTSLKSPEGAHEKANFLGKGGEQPYVYQPNVNVPQPQTVYSGGYINPSGQWEEYPYYVSMEGLHSASPSIMLSPGYANNPQMMYGAYSPVSTVGEGQSYSPMHFPFSSPYYQPPASLSMGYSNSSTGMSQGDPMLQQEYFLPDGLLYSPTTVYHQPFESYNRAATQPSSAPGLFGQGNAPLVSGMQHGSMYNSGSYKARQQASKYGGTTPNWGSAGRRFNNFDYNSSQQRGSMPFNIQNGALEFLNEQNRGPRAAKPKKQDRDNSLVDDKSEKTTQLIDSELYNCPDFATEYKDAIFFVIKSYTEDHVHRSIKYNVWASTASGNRKLDSAYRAAKQKEDHCRVFLF…
	TraesCS3B01G232300.1	TaECT30	MVMQAFQTDGTQVVYYATPDNGSVHPSYSPYPMDPGYIIDGSYLPQEYVPDTDPTCQVVPSSYYIPSVLPYAVDSVLGITATSLHPSSVAFIPSMPAYAVTSTNHVLPSMALVAPKNDVVVNPPVQSTIVSSKQFQNHSMIPIVQLHNSLPMKQELGNGSMVSIKPLHTPQAPTNVLDRPMAAAKHSPKAKLSGNDCFACVGSDPQKWASAEKFQPTSKSSGQLKAHGSSNAEKHSGQRSPAIVAKSYTSRLIVGNLDGTILIRPDQYNGNDLQVDNPYAKFFVIKSIGEADIHKSIKYGVWSSSSSGNSKLDCAYRDADRIAKRNSTKCPVFLFFSVNGSGHFCGLAEMVGPVDFHKDMDFWCQDKWTGCFPVRWHIIKDVPNYTLQNILLQNNENKP…
	TraesCS4B01G274500.1	TaECT31	MAVVAPTPAPPAAPAPAAAAAAPAPALAPAPAADPTDLLQKMSLESQPKAAADGTELAGATKQGPVASQPLSVSIPQDRSITPVVQDFTDPNMFYLPAYYYGGYDGTMSEWDEYTRYVNQDGVEVTPAVYGDIYGYGYAPYGAYSPASSPVPTVDGQMFAAQHYQYPAYYQPPTPIPSTTQGDQQPSANADNKPAAKADAAKTTTNGVPNVSAQSNSATAPLGSSYQNSSLTPDGTYRAPLLGGVPSTGYVDSTYGYDTTGAHYAWYDGSAYTNAQQRPTTANYTPSSAYNSNGSSARYQTKSPTPQQTGNRRPTTTTGSATPTYPNRMYSSTQSYNQYGNSVKTGLMYGNTGYGSTGYGSSGYGSNGYGSSGYGSSGYGSSGYDSRLYGRWGVSMDTR…
	TraesCS3A01G199100.1	TaECT32	MVMQAFQTDGTQCVYYATPDNGSVHPSYSPYPMDPGYIVDGSYLPQEYVPDADPTCQVVPSSYYIPSVLPYAVDSVLGITATSLHPSSVAFIPSMPAYAVTSTNHVLPSMALVAPKNDVVVNPPVQSTIVSSKQFQNHSMMPIVQLHNSLPMKQELGNGSMVPVKPLHTPQAPTNVLDSPMAAAKHSPKAKLSGNDCFACVGSDPQKWASAEKFQPTSKSSGQLKAHGSSNAEKHSGQRSPAIVAKSYTSRLIVGNSDGTIIIRPDQYNGNDLRVDNPYAKFFVIKSIGEADIHKSIKYGVWSSSSSGNSKLDCAYRDADRIAKRNSTKCPVFLFFSVNGSGHFCGLAEMVGPVDFHKDMDFWCQDKWTGCFPVRWHIIKDVPNYTLQNILLQNNENKP…
	TraesCS3A01G267700.1	TaECT33	MEPKPNTALARKPIEEAVDNLTIDASTKASNGNLPAAKDVSSSDAISCISSADAASTAAKDAEMNQVTYMGDQGMCYYGYYYPGSFGGWDENSYYAGSNGLEMQPTVVQAENGSYLCYVPGYENGYTAYSPVVPGNGVDGQYVSKEPYYSAVVPVQDPSTPGMYAQPIAYGPELVPAYTWDPYVLLDGVQGHPVGVHQTNYPTRSNYPSNKHAVPSSKASRSTKYASGTTKGSSSAVDTVPTSANNHPSSKFANKVSGASITKGHLPSSKFVAHTNQGKGSFYQSKGINLNESGRNCNGNEKLKARSKLNEFGDRDVSDKPNDDSKNSLSPGADRFGLSGVQEVNDDIPSLVAVRRDSYNLPDFVTKYEQALFFVIKSYSEDDIHKSIKYNVWASTPNG…
	TraesCS4A01G031600.1	TaECT34	MSLESQPKAAEDGTELAGAPKGPVASQPLSVSIPQDRSITPVVQDFTDPNMFYLPAYYYGELGLPGYDGTMSEWDEYTRYVNQDGVEVTPAVYGDIYGYGYAPYGAYSPASSPVPTVDGQMFAAQHYQYPAYYQPPTPVSSTTQGEQQPSANADNKPAAAKADAAKTTTNVAPNGTAQSNSGTAPLGSSYQNSSLTPDGTYRAPLLGGVPSTGYVDSTYGYDTTGAHYAWYDGSAYTNAQQRPTTANYTPSSAYNSNGSSARYQTKSPTPQQTGNRRPTTTTGSATPTYPNRMYSSTQSYNQYGNSVKTGLMYGNTGYGSTGYGSTGYGSSGYGSNGYGSSGYGSSGYGSNGYDSRLYGRWGVSMDSRYNRPRGRGNGYYGFGNESQDGTIELNRGPRS…
	TraesCS4D01G180500.5	TaECT35	MSGFGTNSAMGSSSLPSRVVYNTGNDLPVEYIYDQGLSYPATNGYAYYGGFEPPVGWSENTNYWGVDGQYLQLTNDNLPYVYCTPGYEFSYSSQDQYTSYMPGMFMGVDGSVVGSQQYFTNPYQPPGSPSGYFPVYLQPTTDLSSAVSLEPPVFSTGTSVASWPANTSIKDTHQMSGNTMASRTVPSASPAIGSSHRAYQNQSTNKPSDLPGANVARHDKPSTSHLTVLVDTDKKFQAASGMGSSGDNGQITDRAEVAPVAAMVGEGAQSKAVSSSAVKNIVIHPDQYNKADFPCDHPDAKFFVIKSYSEDDVHKSIKYNVWSSTPNGNRRLDAAYSEAKGSQRKCPIFLFFSVNTSGQFCGVAEMVGPVDFHKDMDFWQQDKWSGSFPLKWHLVKDVP…
	TraesCS3B01G301100.1	TaECT36	MEPKPNTALAHKPIEEAVDNLKIDASTKASNGNLPAAKDASSSDAISCISSADAASTAAKDTEMNQGAYMGDQGMYYYGYYYPGSFGGWDENGYYAGSNGLEMQPTVVQAENGSYLCYVPGYENGYTAYSPVVPGTGVDSQYVNKEPYYSAVIPVQDPSTPGMYAQPIAYGPELVPAYTWDPYVLLDGVQGHPVGVQQTNYPTRSNYPSNKHAVPSSKASRSTKYAPGTTKGSSSAVDTVPTSANNYPSSKFANKASGASITKGHLPSSKFVVHTNQGKGSLYQSKGINLNESGRNCNGNEKLKARSKLNEFGDRDISDKHNDESKIFLSPGADRFGLSGVQEVNDDIPSLVAVRRDSYNLPDFVTKYEQALFFVIKSYSEDDIHKSIKYNVWASTPNG…
	TraesCS7D01G285000.1	TaCPSF30-1	MCACTFLFVDCTILLQSEIVVDNNPSKSVNTKEQIISITAEKTSATDARGSTSLESPKGSQEKANFLGKGGEQPYVYQTNVYAPQPQTVYSGGYINPSGQWEEYPYYVSMEGLHSASPSIMLSPGYANNPQMMYGAYSPVATVGEGQSYSPMHFPFSSPYYQPPASLSMGYSNSSTGMSQGDPMLQQEYFLPDGLLYSPTTVYHQPFESYNRDWSEPFQTNCEFLPQRQHNQAMLRDYLGKGMHHWFLECIDYACYLQQHGSMYNSGSYKARQQASKYGGITPNWGSAGRRFNNFDYNSSQQRVSMPFNIQNGALEFLNEQNRGPRAAKPKKQDRDNSLVDDKSEKTTQLIDSELYNCPDFATEYKDAIFFVIKSYTEDHVHRSIKYNVWASTASGNRK…
	TraesCS6A01G138900.1	TaCPSF30-2	MDGDGDGDGDGSLRFDFEDDVDASSAGSGSASSEAPILAVGGPSRGRGHGSIEMDGDEDSLRFDFEDGLDAAGAGTESSAWPFEAPIPSAGGPSHGPGSRSIQMDGDEGSLRFDIEDYLDSVAAGSGSDEEIPECRMFSVGFCLNGSNCKCMHVKLPGSPPVQEVLQKFQQTNAYNYGSSSTTYQPRDNNCKQKAKPQVQHESVLKNQNLAVNATLVAQQPAAQHVQTANPPPHLQQQQNAQVQGVHNGSSIQKLPQLQAHFHKGNQGTWLLNVATRRIWILVQWGVCAPQKGLMR
	TraesCS1A01G044500.1	TaCPSF30-3	MESARAGSERAGTMDSPEPRIEVEQKPVLASNTKEQTIPGKDEKTVKPTISLDSSVINLPSDGQAQAGTSNIGGEHNVVYPQHMYSSQAQPFYYQGSGYENPPNEWDVYPPYAEGLEAGPAVVYNEDPSMMYHGGYGYDPYAHYSPISTPVPAGVSGDGQLYSPQQFSFSAPYYQQPVQPGMPYLSSPTPISQGETMMPIDPTQGAFMADTLSPNSFLFGPRPEWFRSSEGTGSFPSPAASPQPFGGVSGPFGQSNFPMASGMMSPQQKSFFGFGTPGDSYGRGFSHSGGFPQATNYGGPFPGYGMNGRSFIPIDKGRRRGRGNSLLCSCDGPLDFLNEQSRGPRATRPKKQAEDDSKDEKPSVGLNQEPYNRADFVTEYKNARFFIIKSYSEDNVHKS…
	TraesCS7A01G461800.1	TaCPSF30-4	MDDGDGGLSFDFEGGLDTGPAAGGLALSSADAGATGGGGGGDGGGHGRGRGRGSYRQTVCRHWLRGLCMKGEACGFLHQFDKARMPVCRFFRDYGECREPDCAYKHSYDDVKECNMYKMGFCPNGPNCRYKHVKLPGPPPPVEEVLAKILQMRSSNFNKFNQHRNNNYNQQGDRPRPPPGSGLPNQNSTDNASTMQPAAGQQAQTMNQQPQQKQQQVQQQQKPNTNDQVQGVPNGSSNQPTRLATPLPQGSSRYFIVKSCNRENLEISVQQGIWATQRSNEAKLNEAFESMDNVILIFSINRTRNFQGCAKMTSRIGGYIGGGNWKSANGTAHYGRNFSLQWLKLCELSFQKTHHLRNPYNDNLPVKISRDCQELEPFIGEQLASLLYLEPDSELTAML…
	TraesCS6B01G167200.1	TaCPSF30-5	MDGGDGDGSLRFDFEEDIDAFSFGSGSASSKAPILAVGGPSRGRGHGSIEMDGDEDSLRFDFEDGLDAAGAGTESSAWPFEAPIPAAGGPSHGPGSGSIQMDGDEGSLRFDIEDYLDSVGAGSGSDEEIPECIMFSVGFCLNGPNCKCMHVKLPGPPPVQEVLQKFQQMNAYDYGSSSTTYQPRDNNCKQKAKPQVQHASVLENQNLAVNATLVAQQPAAQHVQTANPPPHLQQQQNAQVQGVHNGSSIQKLPQLQAHFHKGNQGTRLLNVATRRIWILVQWGVCAPQKGLMRLNLTKCVHGQCHFNILHL
Zea mays	Zm00001d034996_P011	ZmECT1	MEMGMTPDVMYGQNVFVPATATPYQYGYAEVGSQMEWCNQSSSLGYDGQDNFYPTEGMQCVYYAAPDNGSVHPTYSSYPSDPSFVPDGSFMPQEYVADPANSTCQIAQTSYYIPAVLPYAQDSALGSATTHLHSNSNVAFLPGIPGYAATSANAAFPLIAPVTTKSDIVMHPHVQSTIVPSKQFQDYAKPPKVQLHNSVPQKQELPDRCMIPAKLPHASQVSAHLSGNNCLGCAAGSDLRKWAAAEKFQPSSKSSGHLNATGQKAHSLVDSEKPSNQRPAIIVKSHTTRLPVGNPDGTIVIRTDQYNRDDLRLDYMYAKFFVIKSIGEADVHKSIKYGVWSSSSSGNSKLDSAFRDADRISRRHSTKCPVFLFFSVNGSGHFCGMAEMVGPVDFHKDMD…
	Zm00001d049360_P007	ZmECT2	MNPSGQWEEYPHYVNMEGLHSVSPGIYNDNQSLMLSAGYANNPQMMYGAYSPVSTAGDGQQYFPVHYSFSNPYYQPPASPSMGYSNSATGMSQGDPMLQQEYFLPDGLLYSPTPGYHQPFSSFDRALTQPNNAPGLFGQGSLPLASGMHHGSMYGPGSYKGRQYGSKFGGTTPSWSSAGRRFGTFDLSGNQQRGSMSFGSHNGSLEFMNEQNRGPRATKPKIQDTENSGDEKSEKTVPLIDSELYNRSDFITEYKDAKFFVIKSYTEDHVHRSIKYNVWASTASGNRKLDSAYRAAREKEEHCPIFLFFSVNGSGQFCGVAEMIGPVDFDRSVNYWQQDKWSGQFPVKWHIIKDVPNNLLRHIILENNDNKPVTNSRDTQEVKLEQGLQMLTIFKSHEA…
	Zm00001d004726_P001	ZmECT3	MSWSAVQIVGNFAPVGEQSPTSSSTTLAKAGGSKARVTEIFVVTVSGSKVPCLAFGTRKASFLLEVPLSVVASLFDEGHSGGHAVDIGIVIEEHLNPVVHACKDARMSFRLITLLIKSELQTSQSRLVGRIDSVRVRLAMVNKGKGISLPRHVVLHVVHPQRPLLRSILSVHLTSSKSLVGITRVISEIHQERKAGERTSGAAGPSIDKMEKAPGEAFSRRNPSGPVNQTDSYAQQPHEIVSMSLKEIVGMQLLCCEVVEKTDAVVYRGKVSAHLSGSNCLGCAARSDLRKWAAAEKFQPSSKSSGHLNATGQKAHSLVDSEKPSNQRPAVIVKSHTTRLPVGNPDGTIIIRTDQYNIDDLRIDYMYAKFFVIKSIGEADVHKSIKYGVWSSSSSGNSK…
	Zm00001d043860_P001	ZmECT4	MPNWRLVYLALQRWTEQARLPAAPGRPSFAVELEDTRSNAGFFCGELWCGLMEPKGELAQKPIEEAINSLEIDASTKASNVNLPAKKDASSSDAVSCISSGDAASTAKESEMNRETSFGDQGMYYYGYYYPGSYGGWDENGYFVGYNGVEVHPAVVQTDNGSYLCHLPGYENGYASYSQVVPGGIASVDGQYVSKEPYYSTALPIQDPRTPGIFAQPIAYRTELASAYSWDPSFVLLDGVQGHPVGVHQTNYAARPKYSFNKHVIPSSKATRSAKSAADTVKGSSSALETVTNAVNSSPPSKSANKTPGASITKGYLPYSKSVMHTNNQEKNSVYQSKGINVKESGRSWNSREKLGRSKLNGQGDSESNENNHTDNLKHSLSHRSDVVGLSSAGDANAS…
	Zm00001d043860_P010	ZmECT5	MNRETSFGDQGMYYYGYYYPGSYGGWDENGYFVGYNGVEVHPAVVQTDNGSYLCHLPGYENGYASYSQVVPGGIASVDGQYVSKEPYYSTALPIQDPRTPGIFAQPIAYRTELASAYSWDPSFVLLDGVQGHPVGVHQTNYAARPKYSFNKHVIPSSKATRSAKSAADTVKGSSSALETVTNAVNSSPPSKSANKTPGASITKGYLPYSKSVMHTNNQEKNSVYQSKGINVKESGRSWNSREKLGRSKLNGQGDSESNENNHTDNLKHSLSHRSDVVGLSSAGDANASIPSPVAISKNACNLSDFVTKYEQALFFVIKSYSEDDIHKSVKYNVWASTPNGNKRLDNAYRVAQERIAEKGTKCPVFLFFSVNASGQFCGVAEMVGPVDFNRNMNFWQQDK…
	Zm00001d014378_P001	ZmECT6	MDDGDGGLSFDFEGGLDSAPAAGGPVPSSTDPGAGGGDGPGMHGRGRGRGSYRQTVCRHWLRGLCMKGEACGFLHQFDKARMPVCRFFRDFGECREPDCAYKHSYDDVKECNMYKMGFCPNGPNCRYKHIKLPGPPPSVEEVLQKILQMRSFNRYSQNRNSNYNQQGERPQHPQGSALPNQNSAENATAAAPPAGGQQAQTLNQQPPQQQQKPNTNDQAQGVSNGHQATRIATPLPQGPSRYFIVKSCNRENLEISVQQGIWATQRSNEAKLNEAFESTENVILIFSINRTRNFQGCAKMTSRIGGYIGGGNWKSAHGTAHFGRNFSMQWLKLCELSFQKTHHLRNPYNDNLPVKISRDCQELEPFVGEQLASLLYLEPDSELTAMLIAAEAKREEEKA…
	Zm00001d007890_P001	ZmECT7	MMFRSFQAPAKGVMAAVGSLQPGVETLHVQDYKDAPPAKAVAAAVESLQPAMESLHVQEFKDAAPAKGVSAAAVGSLQPGMENLQVQDYKDASMYYGAYPAYPYGAPYGGWGEYSTYLSHDGAQTPTAGAYADMYYGHAAYGHIYGSQNYQYPSTYSKQQNSTAKLSSNGKSEKLAPAPEGDVSTIVVDEVKVLKNPNPTLKADRNAPGSNGSYGRSSVRSGNYQNQTSWSHYPYYSSEMFSDKQQKFTSNHNSTAPNDKTKGQSRNQNTRQYPHLMGLQTPTSPSVYSANGIYRYDGSYGPSLWYGSHMYSSGLYGGWNSLYDGKYRTRGRCNNGYYAYGNGSLDGFNELKRGPRSGMYTNQLGLGATTEVPAKEQDLLSANGSHPAMKDQYNRADFA…
	Zm00001d002008_P001	ZmECT8	MIGPVDFDRSVNYWQQDKWSGQFPVKWHIINDVSNNLLRHIILENNDNKPVTNSRDTQEVKLEQGLQMLTIEP
	Zm00001d008913_P001	ZmECT9	MHGSQLRVAYQGVPGCDAIPCDQFEVAFQAVELWIADRIVLPVENSLGGSIHRNYDLLLRHRLHIVGEVQLPIHHCLLASAGNVAAMHHGSMYGPRSYKGRQQGSKFGGSTTSWSSAGRRFGTIDLSGNQQRGSMPFGSHNGSLEFMNEQNHGPRATKPKIQGTENTSGDERSEKIVPLIDSELYNRSDFITEYKDVKFFVIKSYTEDHVHRSIKYKVWASTANGNRKLDSAYHAAKEKEEHYPIFLFFSVNGSGQFCGVAEMIGPVDFDRSVDYWQQDKWSGQFPLKWHIIKDVSNNLLRHIILENNDNKPVTNSKDTQEVQLGWHDAGTYDKNIIEWPKCSGANGSLRFKFELKHGANADLVNALKLIPPSTTSEPHPRSMPVAPSSPFHLSAPIRA
	Zm00001d024339_P001	ZmECT10	MAAAPHQAQGPADSVIPLQSEPALDNNPSKSANARDQILSGTENVTTGNARGGSSLKSQKGPPEKASSVGKPGEQPFPYHQNVYAPQPQPLYPGGYMNPSGQWEEYPHYVSMEGLHSVSPGIYNDNQSLMLSPGYANNPQMMYGAYSPVSTVGDGQQYLPMHFPFSSPYYQPPASPSMGYSSSATGISQGDPMLQQEYFLPDGLLYSPTQGYHQPFSSFDRAPTQLNNAPGLFGQGNLPLASGMHHGSMYGPGSYKGRQQGSKFGGSTTSWSSAGRRFGTIDLSGNQQRGSMPFGSHNGSLEFMNEQNRGPRATKPKIQGTENTSGDERSEKIVPLIDSELYNRSDFITEYKDAKFFVIKSYTEDHVHRSIKYKVWASTASGNRKLDSAYHAAKEKEEH…
	Zm00001d031981_P001	ZmECT11	MVDAAVSGSEDLAESPELQLNALRVLLGSMDKQEPVANGEQTIGLAEKPKELPVASKDEKATVPPILVDSNAFNLPSEGQTQAGTSNMDGGHNGAHNFYASQAQPFYYQGSGSENPTQAWDTYPPYMSVEGLEVGPPVVYNEDPSLMFHGGYGYDPYYSPIATPVPNAVSGGGQLYSPQQFFSAPYYQQSVPPDMQYLSSPTPISQGDTIMPIDPTQGAFIADTLSPNSFLFGPRPEWFRSSEGTGSFPSPAASPQPSRGVPGSYDQNNFPMASRMSSPHQKPFYGLRSTTDSYGRGFSHGGMFPQASNYGGSVTSFGLNGRSLISTEKGRRRGRGNALICSCNGPLDFLNEQSRGPRATKPKKQPEVDSKDEVPTTGVGRELYNKPDFVMEYTNARFF…
	Zm00001d051781_P001	ZmECT12	MPMQWWLGAESSLLPPSCILAFSASHSLAAAATGTKNPDLAADKALARDFLSNFVGPHGDPKYLSVLQDVANRKIRAVQIELDDPFHHKDVDVVFLLRVIENARRYIDIFADRGHGIGAASITLRNPSMLFIVSSPTYCSVESCVLSAFTLTVIRFSSYLGFAHCIVFKQENNENKPVTNSRDTQEICLEQGLHILKIFKDYHVSKTSILNDLASAMGNTPNPYEQAMSTCVNGQAMMLSHMVWHEPTISL
	Zm00001d034005_P001	ZmECT13	MSTVAPAPSAADQTTNLLQKLSLEGKDGSDTAKKPSGMPYGGSTHAGDAQSAASQVDRSITPLLQEAMDPNFFYQPSAYASPAYYFPSGYDGSANEWDSRYAGHEGMEMPPTVYGDMYLGYGYAPYGPYPSGSPVPTVGHDGQSYGSQQYQYPSQYYQQPTPTNAKHGLNGASSQPEPPSVASQQARVLVDATKATPNVRANGMTIAHNSSLPRKQTHLNVSVANSGLYGRGPMQGSGPSASNYGHNGVRSPAQWYDGPVYSNGHQIPTASSTSYRSNSSSMRSQSQHPTTNLMGIHAQMPSSGMGLTSPRYPSRMYPDNRLYGQYGQYGNTLKGGLGFGSNMYSSRNNGRWGVVDTKYKPRGRAPFGFSGENQDGFTELNRGPRSGGFKHQKQFGPTV…
	Zm00001d048424_P001	ZmECT14	MDPNLFYLPAYYYGGYDSSMSEWDDYPRYLNSDGVEIAPAVYGDIYGYGYAPYGAYSPATSPVPTVDGQMFGAQHYQYPTTYFQPPTPIPSTTQSNLQSSNNPEKPAAKADPAKATANGVPNGTGHTHSYSGTVPSQQSSALTPDGTYRAPLLGGVPSAGYLDTTYYGYDSTGAQFAWYDGSAYANGQQRTTTTNRFPSSSFSGNGSSAIYQNKSSTTQQMGMQNRRPTTTSAAPTYPNRMYPSPRPYTQYGNSVKTGLPYGSNGYDSRIYGRCGLGNGMDNRYRPRACSGYYGYGNESQDGTIELNRGPRSGRFKNQKLYGHTVTIAVKGQSLPSSESKNDSAVPDRAKYNRDDFPVQYDAAKFFVIKSYSEDDIHKSVKYNVWASTTNGNKKLDAAY…
	Zm00001d048501_P001	ZmECT15	MQEVSDPPETVRKAETKNITSIGKDVIFEQDPCSSYQLWGSMKFEEDGHLLSQAKRDLSHLDYRAQSADTKYVTELGSHACLKDPLPMGRDYHRQKLQFSTSDCSFEKASALEAASSSPDALGTMRTKIKSSTLSASPDYLSSYPTAAPCMRKCPGAVELDHGLGHSEHSNRRSDQFTLFSSRNGRSVEKCKEMVQYARGFHHADEINHVPFQWCFEDEGPSVSRGLQYGDEIPSLSRKKYNVAPSRSSQWHYGPQTALSSRRPDYGDEIPSLSLHYGYRDRTHLRSGNWCHDAEARIPSRYQQGTSHGNGHSRNCFSRINTNEQAKVITSKHTFAKPRMINRNCSDQHRINMKGNRWRNSEDLMDQVRGPRANKLNNASVSSTVKDITSPLIRRNQYN…
	Zm00001d032562_P001	ZmECT16	MEDGIGPVNRFPCNANFVRFFMFPIPVGMVPLRRLDSRPNVCLNLPREAGNGAWQLATELVVVKGEDLQAAAVVLKNRDGEQSAIAAVGSLKSMDPNRIILKKIVLTMYPQSLESEIDRVVYVPRSQRRKMVQGKYLCVPLTYPIYPFSTQRQCYFCSLLSGGQNMVVVAASWRPLVLMWHIVNGVSDNILNHIILENNENKPVTNSRDTQEICLEQGLHILKIFEDYHVSKTSILNDLASAMGNTPNPYEQAMSTCVNDQAMMLSHMVWHESTISL
	Zm00001d049729_P001	ZmECT17	MEMGMTPEVMYGQNVFVPATANPYQYGYTEVGSPMEWYSHPNSSGYASQDIFYSAEGMQCVYYAAPDNGSMHPTYIPYPSDPSFVPDGSFMPQEYVADPANSTCQIGPSSYYIPAVLPYAQDSVPGSATTPLYSSNVAFLPGIPGYAATSANAAFPLIAPVTTKSDIVVHPPVQSTIVPLKQLQDHAKPPKVQLHNSVPQKQELPDRCMVPAKLPHASQVSAHLSGNNCLGCAAGSDLHKWAAAEKFQPSSKSSGHLNGTGQKVHSLVDSEKPSNQSFAMIVKSHTLRLPVGNPDGTIIIRTDQYNRDDLRVDYMYAKFFVIKSIGEADVHKSIKYGVWSSSSNGNIKLDSAFRDADRISRRHSTKCPVFLFFSVNGSGHFCGMAEMVGPVDFHKDMDF…
	Zm00001d027731_P016	ZmECT18	MSEWDDYPRYLNSDGVEIAPAVYGDIYGYGYAPYGAYSPATSPVPTVDGQMFGAQHYQYPTAYFQPPTPVPSTTQSDLQSSKNPEKPAAKADPAKTTNGVPNGTAHSNSGTVPLASSQQNSSLTPDGTYRAPLLGGVPSAGYLDTTYGYDSTGAHFAWYDGSAYANGQQRATTTNHFPSSTFGNGSPARYQNKSTTTPQMGMQNRRPTTTSPAPTYPNRMYPSSRPYTQYGNSIKTGLPYGSNGYDSRIYGRWGLGMDNRYRPRGRNGYYGYGNESQDGTIELNRGPRSGRFKNQKLYGHTVTIAVKGQSLPSGESKDDSAVPDRAQFNRDDFPVQYDAAKFFVIKSYSEDDIHKSVKYNVWASTTNGNKKLDAAYQEAQSKGSACPIFLFFSVNTSGQ…
	Zm00001d036594_P001	ZmECT19	MDDSDGGLSFDFEGGLDSAPASGGGGPVPSSTDPGAGVGGGGDGLGMHGRGRGRGSYRQTVCRHWLRGLCMKGEACGFLHQFDKARMPVCRFFRDFGECREPDCAYKHSYDDVKECNMYKMGFCPNGPNCRYKHIKLPGPPPSVEEVLQKILQMRSFNRYSQNRNNNYNHQGERPQHPQGSGLPNQNSAENATAVDPPAGGQQAQTLNQQPPQQQQKPNTNDQAQGVSNGHQATRIATPLPQGPSRYFIVKSCNRENLEISVQQGIWATQRSNEAKLNEAFESTENVILIFSINRTRNFQGCAKMTSRIGGYIGGGNWKSAHGTAHFGRNFSMQWLKLCELSFQKTHHLRNPYNDNLPVKISRDCQELEPFIGEQLASLLYLEPDSELTAMLIAAEAKR…
	Zm00001d047072_P001	ZmECT20	MDAVAVLDAFSAAPWHQLRPTAWCRSTRFASQACHATAPFARDDWQAACAIHASNSTGGDGHDASSNTQPAPRVNGQKPSPALEATPTLMPDELDLVLVSNLPRPLSINDLSPAPMHTPQLRVAYQGVPGANSEATAAKAYPGCDAIPCDQFEVAFQAVELWITDRAVLPMENPLGGRIHRNYDLLLRHRLHIVGEHHGSMYGPGSYKGCQQGSKFGGSTTSWSSVGRRFGTIDLSGNQQRGNMPFCSHNGSLEFMNEQNHGPHATKPKVQGIENTSRDERSEKIVPLIDSELYNRSDFITEYKDAKFFVIKSYTEDHAHRSIKYKVWASTASGNRKLDSSYHAAKEKEEHCPIFLFFSVNGSGQFCGMADMIGSVDFDRSVDYWQQNKWSGQFPVKWH…
	Zm00001d011602_P001	ZmECT21	MEPKGESGQKPIEEAIDSLKTDASMKANNVNLPAKKDASSSDAVSCISSGDAASTVKDREMNQETSFGDQGMHYYGYYYPGAYGGWDENGYFVGYNGLEVHPAVVQADNGSYLCYPLGYENGYASYIPVVPGGIASVDGQYVSKEPYYSSALPIQDPSTPGIFAQPIAYGTELVPAYSWDPFVLLDGVQGHPVGVHHTNYAPRPKYSSNKHVVPSLKASHSAKSTADTVKGSSSALETVPNAANSSTSSKGANKAPGASITKGYLPSSKFVMHSNNQAKSSVYQSKGINLKESGRSWHSSEKLKARSKLNGHGDSESNENNHTDNSKYSLSSQSDVVGLSSVGDANASIPSPVVIRKTAYNLSDFVTKYEQALFFVIKSYSEDDIHKSIKYNVWASTPN…
	Zm00001d010826_P001	ZmECT22	MQSTEITQPYERTSSCANQRVSPMSQQNTSKAKMPIGSMPPEIIVKSYTSRLLVGNPDGKIVIRSDQYNRHDFPVVYPNAKFFVMKSYDEADIHKSIKYGVWSTSSVGNQKLDIAFREAQAISASSCTLCPVFLFFSVNESFHFCGVAEMVGPIDYQNDMDFWCMDKWTGSFPIHYTPGTTMLELFKYTRADGCVLDSFMLHEEKEASSRQLQKFKLRRGAPHFIPAWHGPRPYRHVLPKSDSVVMGKITTDFETSNLANKLQNLNLEKNQASWQDFRHLTSIASTKKRQKDCYPYGTRAHGRRNKDIVKAYHPMAPNKKSALDEEHRYWKKKPQPGTVASVSSKAPPEEHQQGVKNTDAHSALVAPEMTCEEQKIVGKACPPAVVSTTSKACSELLPG…
	Zm00001d018896_P001	ZmECT23	MAAVGSLKPGMETLHVQDYKDAPPAKAAVESLQPAMESLHVQDYKDAPPAKGVAAAAVGSLQPGAENLQVQDYKDGNMYYGAYPAYAYGAYGGWGEYPYLSHDGAQTPTAGTYADMYYGYAPYGVATMGHDGQIYGSQNYQYPSTYTKQQNSTAKLSSNGISEKLTPAPQTDVSTIGVDEVKGLKNSNSVLKTDRNMPGSNGSYGRSSVRSGSYQNQTSWSHYPYYSSEMFSDKQQKFTGNHNSTSNPKTKGQSRNQNTRQYPHLMGLQTPTSSVYSANGIYGYDGSYGPGLWYGSHMYNSGLYGGWNSLYDGKYRTRGRGNNGYYVYGNGSIDGFNELKRGPRSGMYKNQLGLEATTQAPAKEQDLLFANGSHPAMKDQYNQADFAETYSDAKFFIIK…
	Zm00001d038120_P001	ZmECT24	MEDGIGPVNRFPCNANFVRFFMFPIPVGMVPLRRFYVAFVYAPISFPPLPLIVLKNRDGEQSTIAAVGSLKSMDPDRIILKKIVLTMYPQSLESEIDRVVYVPRSQRRKMVQGNLLSGGQNMVVVAASWRPLVLMWHIVNGVSDNILNHIILENNENKPVTNSRDTQEICLEQGLHILKIFEDYHVSKTSIRNDLASAMGNTPNPYEQAMSTCVNDQAMMLSHMVWHESTISL
	Zm00001d002372_P001	ZmECT25	MVPSEPQTVVENKHSTSVGAEELLLTKDESTSTTVVQGAGSLMSPKGVQEEASFMGKGKGGEQQLGYQPNVYVSQPHTPFSGGYSNHLDQWEGYPYAVTYGAYSPLSAIGDSHTYFSLLCPLSRPCYQPPASPNMRYSSPGTGISQFYPMHQYYSPDEVHYSVTPSFYQPFGSFNGVPMQPSSFPGFFGQGNIPLTSRMHQESMSNSGSHKAFQQGGKFGGSTQSWSTASCKFGTFKDEKCSPDFLNEQCRGPRATKTRKEVGSSSTEDKNKNVLPIADSDKYNHPGFVTEYKDARFYVIKSYTEDHIHKSIKYNVWASTPRGNRKLNAGYHEAKAKEDHCPIFLFFSVNSSGHFCGVAEMIGPVNFDKSVDYWQNERWNGQFPVKWHIVKDVPNNIVR…
	Zm00001d046630_P017	ZmCPSF30-1	MDPHPHPHFDHPHHRRAAHPGHHYLDQHSGHHHLAGGGAAPARFRYDYEYDSRPIQYSTPDHHHHHPLPRVHQQPPPPQPLPPPPPPLPHHRQDVTHYAALPLRPPPETYSPPPYHNSPPPHQSYRQHRHSGDDFRAADEIRHIPSHHPHHHQQQQPHYNHYQQQSHYHHHHQQPQHLHQQPQLSWEEAEEERRYTAQQHQVSLSPPGTRKRYRSAMHDSVDLESTSSSGPPPLRKRQQPHPSYSPPPDDSFVDRATSYSCYGHGGFVTHSDSKGNSKMPMSMSTMLPGSPRRAPQKVVPMRLSVWHRIEENPSVHTSPSPSKVPKEVHISPSKTKNSGSASKELASVISSDCKAKSSDCKGSDDSAGMKKNAAKKTEKVLSSVLVKPSPEDKERERAV…
